# Supplementary material for: Poly[(μ2-2,2′-bipyridine-κ2 N:N′)bis­(μ3-2,2,2-trifluoro­acetato-κ3 O:O:O′)disilver(I)]
Source: Acta Crystallogr Sect E Struct Rep Online. 2010 Sep 4;66(Pt 10):m1209–10. doi: 10.1107/S1600536810035282 (PMC2983243; doi:10.1107/S1600536810035282)
Supplement: Supplementary file 1 [file e-66-m1209-sup1.cif]

##############################################################################
###                                                                        ###
###        Electronic paper (Acta Crystallographica Section E)             ###
###                                                                        ###
##############################################################################
#                                                                            #
# This CIF contains the data in a paper accepted for publication in Acta     #
# Crystallographica Section E. It conforms to the requirements of Notes      #
# for Authors for Section E, and has been peer reviewed under the auspices   #
# of the IUCr Commission on Journals.                                        #
#                                                                            #
# Full details of the Crystallographic Information File format               #
# are given in the paper "The Crystallographic Information File (CIF):       #
# a New Standard Archive File for Crystallography" by S. R. Hall, F. H.      #
# Allen and I. D. Brown [Acta Cryst. (1991), A47, 655-685].                  #
#                                                                            #
# The current version of the core CIF dictionary is obtainable from          #
# ftp://ftp.iucr.org/pub/cif_core.dic. The current version number is 2.4.    #
#                                                                            #
# Software is freely available for graphical display of the structure(s) in  #
# this CIF.  For information consult the CIF home page http://www.iucr.org/  #
# cif/home.html                                                              #
#                                                                            #
# This file may be used for bona fide research purposes within the           #
# scientific community so long as proper attribution is given to the journal # 
# article from which it was obtained.                                        #
#                                                                            #
##############################################################################
                                             
data_global
_audit_creation_method     SHELXL-97
_journal_date_recd_electronic     2010-08-25
_journal_date_accepted     2010-09-01
_journal_name_full     'Acta Crystallographica, Section E'
_journal_year     2010
_journal_volume     66
_journal_issue     10
_journal_page_first     m1209
_journal_page_last     m1210
_journal_paper_category     QM
_journal_coeditor_code     HB5622
_publ_contact_author_name     ' Edward RT Tiekink '
_publ_contact_author_address
;
Department of Chemistry, University of Malaya,
50603 Kuala Lumpur, Malaysia
;
_publ_contact_author_email
;
edward.tiekink@gmail.com
;
_publ_contact_author_fax     ' +60 3 7967 4193 '
_publ_contact_author_phone     ' +60 3 7967 6775 '
_publ_section_title
;\
Poly[(\m~2~-2,2'-bipyridine-\k^2^<i>N</i>:<i>N'</i>)bis(\m~3~-2,2,2-\
trifluoroacetato-\k^3^<i>O</i>:<i>O</i>:<i>O</i>')disilver(I)]
;
loop_
    _publ_author_name
    _publ_author_footnote
    _publ_author_address
    'Arman, Hadi D.' .
;
Department of Chemistry, The University of Texas at San Antonio,
One UTSA Circle, San Antonio, Texas 78249-0698, USA
;
    'Miller, Tyler' .
;
Department of Chemistry, The University of Texas at San Antonio,
One UTSA Circle, San Antonio, Texas 78249-0698, USA
;
    'Tiekink, Edward R. T.' .
;
Department of Chemistry, University of Malaya,
50603 Kuala Lumpur, Malaysia
;
_publ_section_synopsis     .
data_I
_audit_creation_method     SHELXL-97
_chemical_name_systematic
;
Poly[(\m~2~-2,2'-bipyridine-\k^2^<i>N</i>:<i>N'</i>)bis(\m~3~-2,2,2-
trifluoroacetato-\k^3^<i>O</i>:<i>O</i>:<i>O</i>')disilver(I)]
;
_chemical_name_common     ?
_chemical_formula_moiety     'C14 H8 Ag2 F6 N2 O4'
_chemical_formula_sum     'C14 H8 Ag2 F6 N2 O4'
_chemical_formula_iupac     '[Ag2 (C2 F3 O2)2 (C10 H8 N2)]'
_chemical_formula_weight     597.96
_chemical_melting_point     ?
_symmetry_cell_setting     monoclinic
_symmetry_space_group_name_H-M     'C 2/c'
_symmetry_space_group_name_Hall     '-C 2yc'
loop_
    _symmetry_equiv_pos_as_xyz
    'x, y, z'
    '-x, y, -z+1/2'
    'x+1/2, y+1/2, z'
    '-x+1/2, y+1/2, -z+1/2'
    '-x, -y, -z'
    'x, -y, z-1/2'
    '-x+1/2, -y+1/2, -z'
    'x+1/2, -y+1/2, z-1/2'
_cell_length_a     24.597(6)
_cell_length_b     6.8474(14)
_cell_length_c     21.253(5)
_cell_angle_alpha     90
_cell_angle_beta     116.029(4)
_cell_angle_gamma     90
_cell_volume     3216.5(13)
_cell_formula_units_Z     8
_cell_measurement_reflns_used     8570
_cell_measurement_theta_min     1.8
_cell_measurement_theta_max     40.5
_cell_measurement_temperature     98(2)
_exptl_crystal_description     'block'
_exptl_crystal_colour     'colourless'
_exptl_crystal_size_max     0.31
_exptl_crystal_size_mid     0.29
_exptl_crystal_size_min     0.20
_exptl_crystal_density_diffrn     2.470
_exptl_crystal_density_meas     ?
_exptl_crystal_density_method     'not measured'
_exptl_crystal_F_000     2288
_exptl_absorpt_coefficient_mu     2.528
_exptl_absorpt_correction_type     multi-scan
_exptl_absorpt_process_details     '(ABSCOR; Higashi, 1995)'
_exptl_absorpt_correction_T_min     0.619
_exptl_absorpt_correction_T_max     1.000
_exptl_special_details
;
;
_diffrn_ambient_temperature     98(2)
_diffrn_radiation_type     MoK\a
_diffrn_radiation_wavelength     0.71069
_diffrn_radiation_source     'fine-focus sealed tube'
_diffrn_radiation_monochromator     graphite
_diffrn_measurement_device_type     'Rigaku AFC12\K/SATURN724'
_diffrn_measurement_method     \w
_diffrn_detector_area_resol_mean     ?
_diffrn_reflns_number     10231
_diffrn_reflns_av_R_equivalents     0.037
_diffrn_reflns_av_sigmaI/netI     0.043
_diffrn_reflns_theta_min     1.8
_diffrn_reflns_theta_max     27.5
_diffrn_reflns_theta_full     27.5
_diffrn_measured_fraction_theta_max     0.992
_diffrn_measured_fraction_theta_full     0.992
_diffrn_reflns_limit_h_min     -25
_diffrn_reflns_limit_h_max     31
_diffrn_reflns_limit_k_min     -8
_diffrn_reflns_limit_k_max     8
_diffrn_reflns_limit_l_min     -27
_diffrn_reflns_limit_l_max     27
_diffrn_standards_number     0
_diffrn_standards_interval_count     0
_diffrn_standards_interval_time     ?
_diffrn_standards_decay_%     '< 1'
_refine_special_details
;
Refinement of <i>F</i>^2^ against ALL reflections. The weighted <i>R</i>-factor
<i>wR</i> and goodness of fit <i>S</i> are based on <i>F</i>^2^, conventional
<i>R</i>-factors <i>R</i> are based on <i>F</i>, with <i>F</i> set to zero for
negative <i>F</i>^2^. The threshold expression of <i>F</i>^2^ >
\s(<i>F</i>^2^) is used only for calculating <i>R</i>-factors(gt) <i>etc</i>.
and is not relevant to the choice of reflections for refinement.
<i>R</i>-factors based on <i>F</i>^2^ are statistically about twice as large
as those based on <i>F</i>, and <i>R</i>- factors based on ALL data will be
even larger.
;
_reflns_number_total     3662
_reflns_number_gt     3469
_reflns_threshold_expression     I>2\s(I)
_refine_ls_structure_factor_coef     Fsqd
_refine_ls_matrix_type     full
_refine_ls_R_factor_all     0.033
_refine_ls_R_factor_gt     0.031
_refine_ls_wR_factor_gt     0.089
_refine_ls_wR_factor_ref     0.091
_refine_ls_goodness_of_fit_ref     1.09
_refine_ls_restrained_S_all     1.09
_refine_ls_number_reflns     3661
_refine_ls_number_parameters     253
_refine_ls_number_restraints     0
_refine_ls_hydrogen_treatment     constr
_refine_ls_weighting_scheme     calc
_refine_ls_weighting_details
         'calc w=1/[\s^2^(Fo^2^)+(0.0473P)^2^+8.2186P] where P=(Fo^2^+2Fc^2^)/3'
_atom_sites_solution_hydrogens     geom
_atom_sites_solution_primary     direct
_atom_sites_solution_secondary     difmap
_refine_ls_shift/su_max     ?
_refine_ls_shift/su_max_lt     0.001
_refine_ls_shift/su_mean     0.000
_refine_diff_density_max     0.66
_refine_diff_density_min     -0.65
_refine_ls_extinction_method     none
_refine_ls_extinction_coef     ?
loop_
    _atom_type_symbol
    _atom_type_description
    _atom_type_scat_dispersion_real
    _atom_type_scat_dispersion_imag
    _atom_type_scat_source
    'C' 'C' 0.0033 0.0016
                         'International Tables Vol C Tables 4.2.6.8 and 6.1.1.4'
    'H' 'H' 0.0000 0.0000
                         'International Tables Vol C Tables 4.2.6.8 and 6.1.1.4'
    'Ag' 'Ag' -0.8971 1.1015
                         'International Tables Vol C Tables 4.2.6.8 and 6.1.1.4'
    'N' 'N' 0.0061 0.0033
                         'International Tables Vol C Tables 4.2.6.8 and 6.1.1.4'
    'O' 'O' 0.0106 0.0060
                         'International Tables Vol C Tables 4.2.6.8 and 6.1.1.4'
    'F' 'F' 0.0171 0.0103
                         'International Tables Vol C Tables 4.2.6.8 and 6.1.1.4'
_computing_data_collection
                 'CrystalClear (Molecular Structure Corporation & Rigaku, 2005)'
_computing_cell_refinement
                 'CrystalClear (Molecular Structure Corporation & Rigaku, 2005)'
_computing_data_reduction
                 'CrystalClear (Molecular Structure Corporation & Rigaku, 2005)'
_computing_structure_solution     'SHELXS97 (Sheldrick, 2008)'
_computing_structure_refinement     'SHELXL97 (Sheldrick, 2008)'
_computing_molecular_graphics
                      'ORTEP-3 (Farrugia, 1997) and DIAMOND (Brandenburg, 2006)'
_computing_publication_material     'publCIF (Westrip, 2010)'
loop_
    _atom_site_type_symbol
    _atom_site_label
    _atom_site_fract_x
    _atom_site_fract_y
    _atom_site_fract_z
    _atom_site_U_iso_or_equiv
    _atom_site_adp_type
    _atom_site_calc_flag
    _atom_site_refinement_flags
    _atom_site_occupancy
    _atom_site_disorder_assembly
    _atom_site_disorder_group
    Ag Ag1 0.270544(11) 0.27690(4) 0.078818(12) 0.01708(10) Uani d . 1 . .
    Ag Ag2 0.239869(12) 0.73275(4) 0.063674(12) 0.01661(10) Uani d . 1 . .
    F F1 0.05870(11) 0.2464(3) 0.01451(13) 0.0250(5) Uani d . 1 . .
    F F2 0.04349(10) 0.0721(4) -0.07648(10) 0.0313(5) Uani d . 1 . .
    F F3 0.07622(10) -0.0612(3) 0.02507(11) 0.0243(4) Uani d . 1 . .
    F F4 0.45993(11) 0.7568(3) 0.16884(13) 0.0287(5) Uani d . 1 . .
    F F5 0.45617(9) 0.9732(3) 0.09408(11) 0.0298(5) Uani d . 1 . .
    F F6 0.43891(9) 1.0540(3) 0.18104(11) 0.0296(5) Uani d . 1 . .
    O O1 0.18662(10) 0.1008(3) 0.06300(11) 0.0186(5) Uani d . 1 . .
    O O2 0.15108(12) 0.2233(3) -0.04584(13) 0.0207(5) Uani d . 1 . .
    O O3 0.32741(11) 0.9056(3) 0.11732(12) 0.0189(5) Uani d . 1 . .
    O O4 0.35046(13) 0.7790(4) 0.03384(13) 0.0234(5) Uani d . 1 . .
    N N1 0.32454(12) 0.4507(4) 0.18047(13) 0.0148(5) Uani d . 1 . .
    N N2 0.20388(13) 0.5665(4) 0.13321(13) 0.0161(5) Uani d . 1 . .
    C C1 0.38483(15) 0.4390(5) 0.20200(16) 0.0179(6) Uani d . 1 . .
    H H1 0.3991 0.4009 0.1689 0.021 Uiso calc R 1 . .
    C C2 0.42676(14) 0.4794(5) 0.26943(17) 0.0187(6) Uani d . 1 . .
    H H2 0.4688 0.4668 0.2826 0.022 Uiso calc R 1 . .
    C C3 0.40639(15) 0.5387(5) 0.31752(16) 0.0185(6) Uani d . 1 . .
    H H3 0.4343 0.5682 0.3643 0.022 Uiso calc R 1 . .
    C C4 0.34421(15) 0.5545(4) 0.29617(15) 0.0166(6) Uani d . 1 . .
    H H4 0.3291 0.5951 0.3283 0.020 Uiso calc R 1 . .
    C C5 0.30455(14) 0.5100(4) 0.22711(16) 0.0156(6) Uani d . 1 . .
    C C6 0.23773(14) 0.5279(4) 0.20229(16) 0.0147(6) Uani d . 1 . .
    C C7 0.21148(15) 0.5069(4) 0.24806(15) 0.0160(6) Uani d . 1 . .
    H H7 0.2361 0.4826 0.2964 0.019 Uiso calc R 1 . .
    C C8 0.14863(16) 0.5217(5) 0.22253(18) 0.0205(6) Uani d . 1 . .
    H H8 0.1300 0.5092 0.2531 0.025 Uiso calc R 1 . .
    C C9 0.11430(15) 0.5549(5) 0.15166(18) 0.0193(6) Uani d . 1 . .
    H H9 0.0715 0.5625 0.1325 0.023 Uiso calc R 1 . .
    C C10 0.14338(15) 0.5769(4) 0.10896(17) 0.0182(6) Uani d . 1 . .
    H H10 0.1195 0.6004 0.0604 0.022 Uiso calc R 1 . .
    C C11 0.14613(14) 0.1417(4) 0.00329(15) 0.0156(6) Uani d . 1 . .
    C C12 0.08041(15) 0.0970(5) -0.00906(16) 0.0174(6) Uani d . 1 . .
    C C13 0.36199(14) 0.8644(4) 0.09028(15) 0.0149(6) Uani d . 1 . .
    C C14 0.42956(15) 0.9154(5) 0.13331(16) 0.0174(6) Uani d . 1 . .
loop_
    _atom_site_aniso_label
    _atom_site_aniso_U_11
    _atom_site_aniso_U_22
    _atom_site_aniso_U_33
    _atom_site_aniso_U_12
    _atom_site_aniso_U_13
    _atom_site_aniso_U_23
    Ag1 0.01380(15) 0.02195(15) 0.01404(15) -0.00357(9) 0.00477(11) -0.00392(8)
    Ag2 0.01414(15) 0.02253(15) 0.01274(15) -0.00263(8) 0.00552(11) 0.00048(8)
    F1 0.0216(12) 0.0243(10) 0.0344(12) 0.0023(8) 0.0171(10) -0.0020(8)
    F2 0.0195(10) 0.0516(14) 0.0162(10) -0.0099(10) 0.0017(8) -0.0047(9)
    F3 0.0235(10) 0.0207(9) 0.0324(11) -0.0027(8) 0.0158(9) 0.0038(8)
    F4 0.0181(11) 0.0223(10) 0.0330(13) 0.0050(8) -0.0005(10) 0.0093(8)
    F5 0.0195(10) 0.0442(13) 0.0257(11) -0.0064(10) 0.0100(9) 0.0057(9)
    F6 0.0182(10) 0.0323(11) 0.0288(11) -0.0015(8) 0.0017(9) -0.0153(9)
    O1 0.0154(11) 0.0236(11) 0.0126(10) -0.0014(9) 0.0024(9) -0.0004(8)
    O2 0.0187(13) 0.0276(12) 0.0190(12) 0.0018(9) 0.0112(11) 0.0058(9)
    O3 0.0144(11) 0.0240(11) 0.0180(10) -0.0016(9) 0.0068(9) -0.0030(9)
    O4 0.0192(13) 0.0307(13) 0.0158(12) 0.0028(10) 0.0035(11) -0.0065(9)
    N1 0.0164(12) 0.0141(11) 0.0121(11) -0.0021(10) 0.0045(10) -0.0019(9)
    N2 0.0171(13) 0.0170(12) 0.0133(12) 0.0010(10) 0.0058(10) 0.0029(9)
    C1 0.0185(15) 0.0191(14) 0.0156(14) -0.0022(12) 0.0070(13) -0.0038(11)
    C2 0.0140(14) 0.0221(15) 0.0185(15) -0.0027(13) 0.0058(12) -0.0019(12)
    C3 0.0196(16) 0.0204(14) 0.0112(13) 0.0010(12) 0.0027(12) -0.0015(11)
    C4 0.0206(16) 0.0149(13) 0.0117(13) 0.0010(11) 0.0048(12) -0.0013(11)
    C5 0.0196(15) 0.0117(13) 0.0163(14) -0.0001(12) 0.0086(12) 0.0012(10)
    C6 0.0174(14) 0.0102(12) 0.0173(14) 0.0011(11) 0.0083(12) -0.0011(10)
    C7 0.0243(16) 0.0141(13) 0.0110(13) 0.0007(13) 0.0091(12) 0.0022(10)
    C8 0.0291(18) 0.0154(14) 0.0245(16) -0.0005(13) 0.0185(15) -0.0012(12)
    C9 0.0162(15) 0.0160(13) 0.0268(16) -0.0010(12) 0.0105(13) -0.0021(12)
    C10 0.0175(15) 0.0162(14) 0.0185(14) -0.0010(12) 0.0057(13) 0.0018(11)
    C11 0.0137(14) 0.0162(13) 0.0138(13) -0.0009(12) 0.0031(11) -0.0016(11)
    C12 0.0154(15) 0.0203(15) 0.0155(14) -0.0012(12) 0.0059(12) -0.0027(11)
    C13 0.0119(14) 0.0150(13) 0.0142(13) 0.0000(11) 0.0024(11) 0.0008(11)
    C14 0.0152(15) 0.0184(14) 0.0171(14) 0.0006(12) 0.0057(12) 0.0008(11)
_geom_special_details
;
All s.u.'s (except the s.u. in the dihedral angle between two l.s. planes) are
estimated using the full covariance matrix. The cell s.u.'s are taken into
account individually in the estimation of s.u.'s in distances, angles and
torsion angles; correlations between s.u.'s in cell parameters are only used
when they are defined by crystal symmetry. An approximate (isotropic)
treatment of cell s.u.'s is used for estimating s.u.'s involving l.s. planes.
;
loop_
    _geom_bond_atom_site_label_1
    _geom_bond_atom_site_label_2
    _geom_bond_site_symmetry_2
    _geom_bond_distance
    _geom_bond_publ_flag
    Ag1 O1 . 2.284(2) y
    Ag1 N1 . 2.309(3) y
    Ag1 O2 7 2.323(3) y
    Ag1 O3 1_545 2.844(2) y
    Ag1 O2 . 2.993(3) y
    Ag1 Ag1 7 3.0675(9) y
    Ag1 Ag2 . 3.1941(7) y
    Ag2 O3 . 2.276(2) y
    Ag2 O4 7_565 2.280(3) y
    Ag2 N2 . 2.326(3) y
    Ag2 O1 1_565 2.837(2) y
    Ag2 O4 . 3.069(3) y
    Ag2 Ag2 7_565 2.9687(8) y
    F1 C12 . 1.348(4) ?
    F2 C12 . 1.328(4) ?
    F3 C12 . 1.333(4) ?
    F4 C14 . 1.346(4) ?
    F5 C14 . 1.326(4) ?
    F6 C14 . 1.333(4) ?
    O1 C11 . 1.254(4) ?
    O2 C11 . 1.237(4) ?
    O2 Ag1 7 2.322(3) ?
    O3 C13 . 1.250(4) ?
    O4 C13 . 1.250(4) ?
    O4 Ag2 7_565 2.280(3) ?
    N1 C5 . 1.348(4) ?
    N1 C1 . 1.349(4) ?
    N2 C10 . 1.346(4) ?
    N2 C6 . 1.359(4) ?
    C1 C2 . 1.377(4) ?
    C1 H1 . 0.9500 ?
    C2 C3 . 1.382(4) ?
    C2 H2 . 0.9500 ?
    C3 C4 . 1.396(5) ?
    C3 H3 . 0.9500 ?
    C4 C5 . 1.394(4) ?
    C4 H4 . 0.9500 ?
    C5 C6 . 1.495(4) ?
    C6 C7 . 1.391(4) ?
    C7 C8 . 1.400(5) ?
    C7 H7 . 0.9500 ?
    C8 C9 . 1.385(5) ?
    C8 H8 . 0.9500 ?
    C9 C10 . 1.388(4) ?
    C9 H9 . 0.9500 ?
    C10 H10 . 0.9500 ?
    C11 C12 . 1.550(4) ?
    C13 C14 . 1.545(4) ?
loop_
    _geom_angle_atom_site_label_1
    _geom_angle_atom_site_label_2
    _geom_angle_atom_site_label_3
    _geom_angle_site_symmetry_1
    _geom_angle_site_symmetry_3
    _geom_angle
    _geom_angle_publ_flag
    O1 Ag1 N1 . . 121.42(9) ?
    O1 Ag1 O2 . 7 140.48(9) ?
    N1 Ag1 O2 . 7 94.01(9) ?
    O1 Ag1 Ag1 . 7 86.13(5) ?
    N1 Ag1 Ag1 . 7 149.60(7) ?
    O2 Ag1 Ag1 7 7 65.77(7) ?
    O1 Ag1 Ag2 . . 110.04(6) ?
    N1 Ag1 Ag2 . . 66.67(7) ?
    O2 Ag1 Ag2 7 . 99.26(6) ?
    Ag1 Ag1 Ag2 7 . 93.284(12) ?
    O3 Ag2 O4 . 7_565 143.51(9) ?
    O3 Ag2 N2 . . 118.43(9) ?
    O4 Ag2 N2 7_565 . 93.99(10) ?
    O3 Ag2 Ag2 . 7_565 85.12(6) ?
    O4 Ag2 Ag2 7_565 7_565 70.16(7) ?
    N2 Ag2 Ag2 . 7_565 151.77(7) ?
    O3 Ag2 Ag1 . . 109.14(6) ?
    O4 Ag2 Ag1 7_565 . 98.63(6) ?
    N2 Ag2 Ag1 . . 66.22(7) ?
    Ag2 Ag2 Ag1 7_565 . 92.459(12) ?
    C11 O1 Ag1 . . 107.24(19) ?
    C11 O2 Ag1 . 7 131.1(2) ?
    C13 O3 Ag2 . . 109.72(19) ?
    C13 O4 Ag2 . 7_565 127.5(2) ?
    C5 N1 C1 . . 118.0(3) ?
    C5 N1 Ag1 . . 126.7(2) ?
    C1 N1 Ag1 . . 112.5(2) ?
    C10 N2 C6 . . 118.3(3) ?
    C10 N2 Ag2 . . 113.3(2) ?
    C6 N2 Ag2 . . 123.9(2) ?
    N1 C1 C2 . . 123.4(3) ?
    N1 C1 H1 . . 118.3 ?
    C2 C1 H1 . . 118.3 ?
    C1 C2 C3 . . 118.7(3) ?
    C1 C2 H2 . . 120.7 ?
    C3 C2 H2 . . 120.7 ?
    C2 C3 C4 . . 118.9(3) ?
    C2 C3 H3 . . 120.5 ?
    C4 C3 H3 . . 120.5 ?
    C5 C4 C3 . . 119.1(3) ?
    C5 C4 H4 . . 120.5 ?
    C3 C4 H4 . . 120.5 ?
    N1 C5 C4 . . 121.9(3) ?
    N1 C5 C6 . . 117.7(3) ?
    C4 C5 C6 . . 120.4(3) ?
    N2 C6 C7 . . 121.6(3) ?
    N2 C6 C5 . . 117.0(3) ?
    C7 C6 C5 . . 121.4(3) ?
    C6 C7 C8 . . 119.6(3) ?
    C6 C7 H7 . . 120.2 ?
    C8 C7 H7 . . 120.2 ?
    C9 C8 C7 . . 118.4(3) ?
    C9 C8 H8 . . 120.8 ?
    C7 C8 H8 . . 120.8 ?
    C8 C9 C10 . . 119.1(3) ?
    C8 C9 H9 . . 120.5 ?
    C10 C9 H9 . . 120.5 ?
    N2 C10 C9 . . 123.0(3) ?
    N2 C10 H10 . . 118.5 ?
    C9 C10 H10 . . 118.5 ?
    O2 C11 O1 . . 128.8(3) ?
    O2 C11 C12 . . 115.3(3) ?
    O1 C11 C12 . . 115.7(3) ?
    F2 C12 F3 . . 107.7(3) ?
    F2 C12 F1 . . 107.7(3) ?
    F3 C12 F1 . . 106.1(2) ?
    F2 C12 C11 . . 112.1(2) ?
    F3 C12 C11 . . 113.1(3) ?
    F1 C12 C11 . . 109.9(3) ?
    O4 C13 O3 . . 129.3(3) ?
    O4 C13 C14 . . 114.0(3) ?
    O3 C13 C14 . . 116.7(3) ?
    F5 C14 F6 . . 107.3(3) ?
    F5 C14 F4 . . 106.7(3) ?
    F6 C14 F4 . . 106.2(3) ?
    F5 C14 C13 . . 113.3(3) ?
    F6 C14 C13 . . 113.1(3) ?
    F4 C14 C13 . . 109.7(3) ?
loop_
    _geom_torsion_atom_site_label_1
    _geom_torsion_atom_site_label_2
    _geom_torsion_atom_site_label_3
    _geom_torsion_atom_site_label_4
    _geom_torsion_site_symmetry_1
    _geom_torsion_site_symmetry_2
    _geom_torsion_site_symmetry_3
    _geom_torsion_site_symmetry_4
    _geom_torsion
    _geom_torsion_publ_flag
    O1 Ag1 Ag2 O3 . . . . 159.39(8) ?
    N1 Ag1 Ag2 O3 . . . . 42.84(9) ?
    O2 Ag1 Ag2 O3 7 . . . -47.55(9) ?
    Ag1 Ag1 Ag2 O3 7 . . . -113.53(6) ?
    O1 Ag1 Ag2 O4 . . . 7_565 -44.62(9) ?
    N1 Ag1 Ag2 O4 . . . 7_565 -161.18(10) ?
    O2 Ag1 Ag2 O4 7 . . 7_565 108.43(9) ?
    Ag1 Ag1 Ag2 O4 7 . . 7_565 42.45(7) ?
    O1 Ag1 Ag2 N2 . . . . 45.95(9) ?
    N1 Ag1 Ag2 N2 . . . . -70.61(11) ?
    O2 Ag1 Ag2 N2 7 . . . -161.00(10) ?
    Ag1 Ag1 Ag2 N2 7 . . . 133.03(8) ?
    O1 Ag1 Ag2 Ag2 . . . 7_565 -114.92(6) ?
    N1 Ag1 Ag2 Ag2 . . . 7_565 128.52(7) ?
    O2 Ag1 Ag2 Ag2 7 . . 7_565 38.13(7) ?
    Ag1 Ag1 Ag2 Ag2 7 . . 7_565 -27.845(17) ?
    N1 Ag1 O1 C11 . . . . 132.75(19) ?
    O2 Ag1 O1 C11 7 . . . -76.9(2) ?
    Ag1 Ag1 O1 C11 7 . . . -33.61(19) ?
    Ag2 Ag1 O1 C11 . . . . 58.5(2) ?
    O4 Ag2 O3 C13 7_565 . . . -78.8(2) ?
    N2 Ag2 O3 C13 . . . . 131.3(2) ?
    Ag2 Ag2 O3 C13 7_565 . . . -32.30(19) ?
    Ag1 Ag2 O3 C13 . . . . 58.6(2) ?
    O1 Ag1 N1 C5 . . . . -20.2(3) ?
    O2 Ag1 N1 C5 7 . . . 178.2(2) ?
    Ag1 Ag1 N1 C5 7 . . . 132.1(2) ?
    Ag2 Ag1 N1 C5 . . . . 79.9(2) ?
    O1 Ag1 N1 C1 . . . . 140.4(2) ?
    O2 Ag1 N1 C1 7 . . . -21.3(2) ?
    Ag1 Ag1 N1 C1 7 . . . -67.4(3) ?
    Ag2 Ag1 N1 C1 . . . . -119.6(2) ?
    O3 Ag2 N2 C10 . . . . 140.1(2) ?
    O4 Ag2 N2 C10 7_565 . . . -22.5(2) ?
    Ag2 Ag2 N2 C10 7_565 . . . -76.4(3) ?
    Ag1 Ag2 N2 C10 . . . . -120.2(2) ?
    O3 Ag2 N2 C6 . . . . -15.7(3) ?
    O4 Ag2 N2 C6 7_565 . . . -178.3(2) ?
    Ag2 Ag2 N2 C6 7_565 . . . 127.8(2) ?
    Ag1 Ag2 N2 C6 . . . . 84.0(2) ?
    C5 N1 C1 C2 . . . . 1.8(5) ?
    Ag1 N1 C1 C2 . . . . -160.6(3) ?
    N1 C1 C2 C3 . . . . -1.3(5) ?
    C1 C2 C3 C4 . . . . 0.3(5) ?
    C2 C3 C4 C5 . . . . 0.1(5) ?
    C1 N1 C5 C4 . . . . -1.4(4) ?
    Ag1 N1 C5 C4 . . . . 158.2(2) ?
    C1 N1 C5 C6 . . . . 178.3(3) ?
    Ag1 N1 C5 C6 . . . . -22.1(4) ?
    C3 C4 C5 N1 . . . . 0.5(5) ?
    C3 C4 C5 C6 . . . . -179.2(3) ?
    C10 N2 C6 C7 . . . . -2.5(4) ?
    Ag2 N2 C6 C7 . . . . 152.2(2) ?
    C10 N2 C6 C5 . . . . 177.8(3) ?
    Ag2 N2 C6 C5 . . . . -27.5(4) ?
    N1 C5 C6 N2 . . . . -27.5(4) ?
    C4 C5 C6 N2 . . . . 152.2(3) ?
    N1 C5 C6 C7 . . . . 152.8(3) ?
    C4 C5 C6 C7 . . . . -27.5(4) ?
    N2 C6 C7 C8 . . . . 1.3(4) ?
    C5 C6 C7 C8 . . . . -179.0(3) ?
    C6 C7 C8 C9 . . . . 0.7(5) ?
    C7 C8 C9 C10 . . . . -1.5(5) ?
    C6 N2 C10 C9 . . . . 1.7(5) ?
    Ag2 N2 C10 C9 . . . . -155.6(3) ?
    C8 C9 C10 N2 . . . . 0.3(5) ?
    Ag1 O2 C11 O1 7 . . . 31.3(5) ?
    Ag1 O2 C11 C12 7 . . . -153.5(2) ?
    Ag1 O1 C11 O2 . . . . 15.3(4) ?
    Ag1 O1 C11 C12 . . . . -159.9(2) ?
    O2 C11 C12 F2 . . . . 27.9(4) ?
    O1 C11 C12 F2 . . . . -156.2(3) ?
    O2 C11 C12 F3 . . . . 149.9(3) ?
    O1 C11 C12 F3 . . . . -34.2(4) ?
    O2 C11 C12 F1 . . . . -91.8(3) ?
    O1 C11 C12 F1 . . . . 84.1(3) ?
    Ag2 O4 C13 O3 7_565 . . . 26.8(5) ?
    Ag2 O4 C13 C14 7_565 . . . -156.6(2) ?
    Ag2 O3 C13 O4 . . . . 15.0(4) ?
    Ag2 O3 C13 C14 . . . . -161.6(2) ?
    O4 C13 C14 F5 . . . . 38.5(4) ?
    O3 C13 C14 F5 . . . . -144.4(3) ?
    O4 C13 C14 F6 . . . . 160.9(3) ?
    O3 C13 C14 F6 . . . . -22.0(4) ?
    O4 C13 C14 F4 . . . . -80.7(3) ?
    O3 C13 C14 F4 . . . . 96.5(3) ?
loop_
    _geom_hbond_atom_site_label_D
    _geom_hbond_atom_site_label_H
    _geom_hbond_atom_site_label_A
    _geom_hbond_site_symmetry_A
    _geom_hbond_distance_DH
    _geom_hbond_distance_HA
    _geom_hbond_distance_DA
    _geom_hbond_angle_DHA
    C4 H4 O1 4_555 0.95 2.50 3.410(4) 159
    C8 H8 O3 4_545 0.95 2.58 3.287(4) 132
    C1 H1 F6 1_545 0.95 2.54 3.072(4) 116
    C2 H2 F4 2_655 0.95 2.55 3.145(4) 121
    C10 H10 F3 1_565 0.95 2.52 3.076(4) 117
