# Supplementary material for: Poly[(μ2-2,2′-bipyridine-κ2 N:N′)bis­(μ3-2,2,2-trifluoro­acetato-κ3 O:O:O′)disilver(I)]
Source: Acta Crystallogr Sect E Struct Rep Online. 2010 Sep 4;66(Pt 10):m1209–10. doi: 10.1107/S1600536810035282 (PMC2983243; doi:10.1107/S1600536810035282)
Supplement: Supplementary file 2 [file e-66-m1209-Isup2.hkl]

#
# h,k,l, Fc-squared, Fo-squared, sigma(Fo-squared) and status flag
#
data_I
_shelx_title '  cd0063b'
_shelx_refln_list_code          4
_shelx_F_calc_maximum      667.54
_exptl_crystal_F_000      2288.00
_reflns_d_resolution_high  0.7696
 
loop_
 _symmetry_equiv_pos_as_xyz
 'x, y, z'
 '-x, y, -z+1/2'
 'x+1/2, y+1/2, z'
 '-x+1/2, y+1/2, -z+1/2'
 '-x, -y, -z'
 'x, -y, z-1/2'
 '-x+1/2, -y+1/2, -z'
 'x+1/2, -y+1/2, z-1/2'
 
_cell_length_a    24.5970
_cell_length_b     6.8474
_cell_length_c    21.2530
_cell_angle_alpha  90.000
_cell_angle_beta  116.029
_cell_angle_gamma  90.000
 
_shelx_F_squared_multiplier     1.000
 
loop_
 _refln_index_h
 _refln_index_k
 _refln_index_l
 _refln_F_squared_calc
 _refln_F_squared_meas
 _refln_F_squared_sigma
 _refln_observed_status
   4   0   0   116177.24   121097.90   1487.59 o
   6   0   0   262121.80   239105.89  31544.15 o
   8   0   0    11146.66    10007.49    249.96 o
  10   0   0   304538.44   312389.59  41213.09 o
  12   0   0    21787.76    21260.94    524.98 o
  14   0   0      821.69     1047.70    168.66 o
  16   0   0      254.77      468.39     87.37 o
  18   0   0      861.56     1068.97    196.01 o
  20   0   0     1278.48     1480.76    240.08 o
  22   0   0    12698.76    12263.54    531.45 o
  24   0   0    18022.29    18616.58    898.40 o
  26   0   0    29715.88    28475.12   1397.18 o
  28   0   0     4282.99     4269.04    507.13 o
   1   1   0     2055.78     2253.05     80.07 o
   3   1   0       61.03      150.21     23.41 o
   5   1   0     2221.07     2605.84    201.34 o
   7   1   0     4444.87     4422.23    186.41 o
   9   1   0      115.70      179.55     26.92 o
  11   1   0    22955.64    24655.44    421.41 o
  13   1   0      361.85      346.80    151.00 o
  15   1   0     1642.79     2416.82    235.93 o
  17   1   0      238.47      202.42    100.10 o
  19   1   0     3008.26     3463.30    305.48 o
  21   1   0        1.15       18.79     29.02 o
  23   1   0      370.97      255.44     41.10 o
  25   1   0      204.81      303.02     85.47 o
  27   1   0     2379.42     2692.38    253.05 o
   0   2   0    39930.13    36940.46    274.54 o
   4   2   0   299110.00   290733.25  38355.34 o
   6   2   0   113263.73   107216.78   4420.04 o
   8   2   0   216667.69   227003.98  29949.05 o
  10   2   0   110552.63   112710.28   1882.67 o
  12   2   0    20802.27    20655.94    377.96 o
  14   2   0     4184.85     4302.90    248.92 o
  16   2   0     1087.69     1061.14    134.23 o
  18   2   0     1997.11     2330.58    225.97 o
  20   2   0     2396.63     2374.77    226.99 o
  22   2   0    13305.33    13122.98    422.25 o
  24   2   0    18088.61    18476.82    936.96 o
  26   2   0     9637.79     9369.62    518.10 o
   1   3   0      235.13      313.61     26.80 o
   3   3   0      491.99      578.02     37.16 o
   5   3   0     7622.52     6851.64    274.41 o
   7   3   0     4445.05     4082.51    191.23 o
   9   3   0     5057.46     5155.79    331.70 o
  11   3   0    20433.40    21318.38    403.35 o
  13   3   0     2372.93     2810.46    194.90 o
  15   3   0     1903.34     2257.59    213.59 o
  17   3   0      747.33      969.51    110.38 o
  19   3   0      595.61      802.07     93.86 o
  21   3   0      184.85      145.52     33.23 o
  23   3   0       48.65       89.52     36.96 o
  25   3   0      993.71     1101.53    133.53 o
  27   3   0     1796.95     1748.84    170.95 o
   0   4   0   256795.22   288299.69  31278.82 o
   2   4   0    99397.91    99209.99   1215.44 o
   4   4   0   140686.59   141618.38   1179.02 o
   8   4   0    35666.08    33554.25   1004.21 o
  10   4   0    56301.34    56390.30    610.82 o
  12   4   0     4099.58     4351.55    345.25 o
  14   4   0     2427.95     2680.18    212.44 o
  16   4   0      206.57      218.80     56.31 o
  18   4   0     3158.37     3633.47    297.20 o
  20   4   0       53.81      154.88     73.32 o
  22   4   0     2658.79     3113.52    321.77 o
  24   4   0     5650.02     5791.95    506.98 o
   1   5   0       59.24       93.42     39.59 o
   3   5   0     2831.19     2903.30    144.05 o
   5   5   0     1576.72     1714.70    132.38 o
   7   5   0     2553.48     2979.58    166.56 o
   9   5   0     3466.70     3517.53    291.85 o
  11   5   0     1293.82     1106.87    138.62 o
  13   5   0     4460.03     3943.89    457.75 o
  15   5   0      169.13      152.72     28.57 o
  17   5   0     1367.09     1346.93    132.48 o
  19   5   0       40.97       23.87     30.77 o
  21   5   0      961.09      924.62    138.08 o
  23   5   0      277.87      311.16     98.01 o
   0   6   0    91804.91    96264.03   1679.08 o
   2   6   0    18908.11    19483.21    554.58 o
   4   6   0    19724.51    19539.16    478.13 o
   6   6   0    23686.95    23985.71    474.06 o
   8   6   0     4002.76     4251.43    268.62 o
  10   6   0    15300.48    13935.06    400.97 o
  12   6   0     5061.58     4748.48    343.48 o
  14   6   0     1930.47     1898.20    266.86 o
  16   6   0      335.06      372.32     82.46 o
  18   6   0      907.95      706.89     85.30 o
  20   6   0     1667.05     1661.83    313.21 o
   1   7   0      229.44      304.35     36.90 o
   3   7   0      583.46      515.89     48.55 o
   5   7   0      978.51     1001.00     70.46 o
   7   7   0     2141.16     2190.36    125.35 o
   9   7   0     3076.61     3081.63    245.29 o
  11   7   0     3298.87     3311.45    267.37 o
  13   7   0     2851.40     2446.59    205.71 o
  15   7   0     3245.20     3190.70    192.14 o
  17   7   0      523.72      469.33     89.40 o
   0   8   0     5188.34     5567.97    347.43 o
   2   8   0     7183.11     7344.92    320.20 o
   4   8   0     9152.07     8921.81    410.23 o
   6   8   0     2536.14     2610.79    168.86 o
   8   8   0     2418.69     2326.16    238.39 o
  10   8   0     3126.36     3110.77    275.23 o
  12   8   0      107.79      102.44     51.69 o
 -29   1   1     2170.19     2333.76    208.36 o
 -27   1   1     2853.61     3489.88    294.36 o
 -25   1   1     4962.87     5234.13    396.16 o
 -23   1   1     5027.42     5867.07    409.05 o
 -21   1   1     2662.84     3077.70    341.70 o
 -19   1   1     5836.87     5757.34    465.53 o
 -17   1   1      879.00     1432.00    272.94 o
 -15   1   1      341.09      507.14     88.51 o
 -13   1   1      104.79      216.92    104.66 o
 -11   1   1     4184.42     4109.93    184.46 o
  -9   1   1     6388.24     6365.50    271.95 o
  -7   1   1     1975.98     1994.75    134.44 o
  -5   1   1     6731.35     6459.25    217.70 o
  -3   1   1     2231.99     2241.86     81.47 o
  -1   1   1      181.40      518.35     16.88 o
   1   1   1        1.74      167.88     12.11 o
   3   1   1    30867.15    31873.43    227.99 o
   5   1   1    11412.26    11485.01    199.01 o
   7   1   1    80411.06    82851.15    735.31 o
   9   1   1   135993.97   141006.98   1241.90 o
  11   1   1    72221.32    67423.87   1175.14 o
  13   1   1   126582.70   120852.14   4653.29 o
  15   1   1    70871.14    71625.27   2528.07 o
  17   1   1    96061.15   100589.41   1702.52 o
  19   1   1    69267.02    70611.78   1588.64 o
  21   1   1    35768.39    38217.48    680.55 o
  23   1   1    51059.53    48455.54   2316.48 o
  25   1   1    20084.53    20728.07    727.67 o
  27   1   1    11625.98    12431.37    605.43 o
 -28   2   1      192.75      176.76    150.43 o
 -26   2   1      565.50      482.84     69.11 o
 -24   2   1      490.33      565.01     75.70 o
 -22   2   1     8634.81     8761.62    373.03 o
 -20   2   1    25397.19    24527.17    838.00 o
 -18   2   1     5096.60     5356.29    364.74 o
 -16   2   1    11293.97    10427.87    564.88 o
 -14   2   1     3278.80     3127.61    198.34 o
 -12   2   1    10338.20    10248.55    301.99 o
 -10   2   1     6665.34     6605.96    289.85 o
  -8   2   1      136.64      226.13     32.64 o
  -6   2   1     7232.54     8028.17    637.75 o
  -4   2   1    21549.58    22716.58    789.73 o
  -2   2   1   103955.98   106901.09   1595.79 o
   0   2   1      416.63      477.41     24.80 o
   2   2   1    64165.01    63620.48    400.46 o
   4   2   1    24885.73    24258.14    572.59 o
   6   2   1     5178.24     5021.87    221.00 o
   8   2   1      475.20      682.87     48.75 o
  10   2   1    12308.72    12164.83    219.31 o
  12   2   1     9410.17     8839.85    483.59 o
  14   2   1     8094.73     7759.19    728.03 o
  16   2   1     2970.20     3633.57    340.37 o
  18   2   1       77.93       60.31     25.25 o
  20   2   1      959.21     1003.89    115.71 o
  22   2   1      230.55      341.30     95.34 o
  24   2   1      596.85      608.72    120.61 o
  26   2   1      151.56      143.03     46.20 o
 -27   3   1       16.19       80.28     42.93 o
 -25   3   1     3316.98     3308.97    357.70 o
 -23   3   1     2057.51     2279.00    238.31 o
 -21   3   1      496.87      590.56     77.41 o
 -19   3   1     4535.41     5021.18    344.36 o
 -17   3   1      606.97      684.05     81.92 o
 -15   3   1     1051.78     1246.34    155.98 o
 -13   3   1       20.40       74.70     33.05 o
 -11   3   1       49.37      100.15     51.66 o
  -9   3   1       74.10      113.70     22.22 o
  -7   3   1     1057.74     1020.23    110.61 o
  -5   3   1     3876.34     3843.20    238.61 o
  -3   3   1      557.67      582.27     32.95 o
  -1   3   1     5202.49     5092.38    156.83 o
   1   3   1     7174.66     7366.73    269.16 o
   3   3   1    26687.00    26294.51    317.09 o
   5   3   1    24550.70    23925.17    328.49 o
   7   3   1    13338.06    12748.15    457.18 o
   9   3   1    55089.36    54077.22   1773.83 o
  11   3   1    17489.99    15865.93    709.67 o
  13   3   1   112440.07   111965.03   2132.25 o
  15   3   1    79200.20    77336.26   1315.49 o
  17   3   1    37541.70    38393.50   1502.79 o
  19   3   1    67214.49    67963.93   1139.93 o
  21   3   1    25519.95    24789.81    632.23 o
  23   3   1    16249.42    16482.52    583.42 o
  25   3   1     8661.98     8696.53    525.36 o
 -26   4   1     1971.04     1700.62    133.93 o
 -24   4   1    13291.99    14177.12    691.52 o
 -22   4   1    11128.83    11403.10    475.58 o
 -20   4   1     3746.24     4415.39    336.72 o
 -18   4   1    16205.23    15360.14    476.82 o
 -16   4   1    14786.12    14332.07    718.43 o
 -14   4   1    52997.17    52825.67    953.11 o
 -12   4   1    51604.00    52294.30   1556.92 o
 -10   4   1    14416.52    11328.97   1323.11 o
  -8   4   1    10154.69     8814.55    599.20 o
  -6   4   1     1814.14     1942.92    144.06 o
  -4   4   1     2326.23     2132.20    123.50 o
  -2   4   1     3744.22     4273.80    165.81 o
   0   4   1     7176.72     7703.18    267.24 o
   2   4   1     4349.34     4103.87    142.07 o
   4   4   1     3295.80     3103.23    131.87 o
   6   4   1     4775.27     4561.65    253.76 o
   8   4   1    22056.61    20775.62    395.85 o
  10   4   1    15427.06    14401.30    991.10 o
  12   4   1    25436.25    25723.18    463.06 o
  14   4   1     7406.72     6921.81    500.30 o
  16   4   1      628.67      572.59     68.74 o
  18   4   1     7454.08     7306.87    403.05 o
  20   4   1     7107.32     7673.56    562.34 o
  22   4   1     3313.63     3338.43    421.95 o
  24   4   1       13.41       35.59     33.24 o
 -23   5   1     1052.78      970.27    124.00 o
 -21   5   1     1370.36     1328.18    133.06 o
 -19   5   1     1636.27     1685.23    172.04 o
 -17   5   1       10.67       91.32     37.75 o
 -15   5   1      439.95      625.39     75.46 o
 -13   5   1       12.50       73.11     22.60 o
 -11   5   1      505.50      476.28     59.45 o
  -9   5   1      451.38      669.99     61.19 o
  -7   5   1       30.23      123.07     34.38 o
  -5   5   1       24.51       65.29     19.52 o
  -3   5   1     1412.97     1485.82    116.64 o
  -1   5   1      293.13      337.58     33.76 o
   1   5   1     8562.59     8731.83    231.30 o
   3   5   1    16144.77    16292.21    271.73 o
   5   5   1     7524.62     6881.10    157.19 o
   7   5   1    19706.01    19722.78    327.92 o
   9   5   1    26140.52    25924.67    988.82 o
  11   5   1    24034.47    23844.65    616.72 o
  13   5   1    31371.11    30932.37    449.81 o
  15   5   1    10526.73    11302.70    370.11 o
  17   5   1    38471.50    39604.29   1339.17 o
  19   5   1    26502.47    25972.03   1486.45 o
  21   5   1     7862.76     8279.40    456.88 o
  23   5   1    17678.31    16604.70    710.44 o
 -20   6   1    21217.64    21353.24    909.79 o
 -18   6   1    12980.80    13071.13    728.96 o
 -16   6   1    31263.52    29727.87   1704.13 o
 -14   6   1    19281.36    19668.73    872.96 o
 -12   6   1    24115.05    25287.01   1461.92 o
 -10   6   1    29878.33    28466.13    661.11 o
  -8   6   1    12110.12    12513.39    269.56 o
  -6   6   1     9896.32     9598.48    259.67 o
  -4   6   1     2689.04     2777.34    190.38 o
  -2   6   1     1977.33     2120.48    150.27 o
   0   6   1       78.93      309.58     53.13 o
   2   6   1     2109.46     2153.94    156.59 o
   4   6   1    11638.86    11560.84    301.83 o
   6   6   1     8593.48     8132.09    349.65 o
   8   6   1     6319.10     6273.46    309.49 o
  10   6   1    20448.13    21062.63    517.33 o
  12   6   1    11728.22    12159.64    341.85 o
  14   6   1    16133.63    15760.54    492.85 o
  16   6   1    14375.06    14385.21   1061.51 o
  18   6   1     1004.87      948.63    115.31 o
  20   6   1      191.29      148.37     42.50 o
 -17   7   1      916.75      876.47     82.04 o
 -15   7   1       48.91       64.94     28.98 o
 -13   7   1      550.99      658.49     69.58 o
 -11   7   1      417.55      394.69     60.61 o
  -9   7   1       86.33      158.68     35.69 o
  -7   7   1      800.05      795.16     59.31 o
  -5   7   1        2.89       61.67     14.10 o
  -3   7   1     2456.70     2564.37    182.43 o
  -1   7   1     3293.50     3175.01    186.04 o
   1   7   1        8.12       63.65     35.85 o
   3   7   1     2840.30     3205.72    178.68 o
   5   7   1     1158.05     1159.99     71.21 o
   7   7   1     4015.97     3831.25    215.99 o
   9   7   1    13462.49    12667.33    426.63 o
  11   7   1     5136.31     4938.40    292.58 o
  13   7   1     9452.14     9869.41    453.04 o
  15   7   1     6777.05     6306.95    333.72 o
  17   7   1     1132.12     1376.35    137.35 o
 -12   8   1    14301.15    14897.60   1241.70 o
 -10   8   1     6499.03     6760.90    564.42 o
  -8   8   1     6658.39     6970.10    241.31 o
  -6   8   1     5477.30     5373.25    213.12 o
  -4   8   1     2295.13     2351.06    169.48 o
  -2   8   1      698.63      718.20     57.95 o
   0   8   1     2228.48     2361.67    168.24 o
   2   8   1     5399.33     5272.70    239.58 o
   4   8   1     4558.31     4513.13    202.70 o
   6   8   1     9456.58     9273.53    386.44 o
   8   8   1     8003.60     8347.76    868.42 o
  10   8   1     5839.39     5573.02    330.33 o
  12   8   1    10266.13     9758.04    559.61 o
 -28   0   2    32403.73    33483.82   1916.47 o
 -26   0   2    36958.10    39818.58   1879.25 o
 -24   0   2    43083.74    41320.98   1451.51 o
 -22   0   2    42669.71    39129.17    960.71 o
 -20   0   2     2176.96     2833.88    399.25 o
 -18   0   2       56.16      403.81     63.82 o
 -16   0   2    20696.72    22517.88    589.19 o
 -14   0   2      218.04      355.18     60.78 o
 -12   0   2    92185.86    94596.30   1202.31 o
 -10   0   2   176124.70   179288.70  23654.44 o
  -8   0   2     7935.99     6966.16    400.01 o
  -6   0   2   302537.06   274853.13  36259.54 o
  -4   0   2    50426.85    48643.75   1095.75 o
   2   0   2    21600.90    21019.38    347.31 o
   4   0   2   133248.53   151832.16   1868.61 o
   6   0   2     1980.54     1911.16    172.09 o
   8   0   2    95694.11    91733.97   1156.34 o
  10   0   2    42681.04    43568.73    584.25 o
  12   0   2      293.67      549.68     94.21 o
  14   0   2      172.49      134.10     35.32 o
  16   0   2     9627.34     9304.68    475.60 o
  18   0   2     2477.97     3543.11    488.90 o
  20   0   2        6.84       80.91     28.49 o
  22   0   2       32.79      123.46     39.13 o
  24   0   2      819.27      760.13    140.93 o
  26   0   2      442.59      501.82    102.19 o
 -29   1   2      100.42      166.72     53.64 o
 -27   1   2      116.62       72.60     67.24 o
 -25   1   2      186.36      151.91     77.11 o
 -23   1   2        0.32       47.89    147.39 o
 -21   1   2       31.59       80.45     30.47 o
 -19   1   2       14.66      133.86     85.09 o
 -17   1   2      285.14      347.82     71.61 o
 -15   1   2     1250.12     1536.08    153.88 o
 -13   1   2     4892.21     5052.71    215.42 o
 -11   1   2    25707.76    27405.09    379.67 o
  -9   1   2    10082.53    10387.31    427.36 o
  -7   1   2      553.82      695.40    124.03 o
  -5   1   2     1373.59     1586.52     78.26 o
  -3   1   2    46657.18    45162.23    436.73 o
  -1   1   2      606.22      684.40     21.97 o
   1   1   2    21326.50    21450.45    189.64 o
   3   1   2    27389.57    27839.96    456.58 o
   5   1   2      120.11      115.86     21.59 o
   7   1   2    52101.37    52469.83   1684.37 o
   9   1   2     6822.66     7417.78    306.23 o
  11   1   2      352.19      374.09     57.36 o
  13   1   2     4283.76     4038.24    214.73 o
  15   1   2      369.66      345.62    136.56 o
  17   1   2      421.17      467.07     91.36 o
  19   1   2      434.47      486.04     60.37 o
  21   1   2       46.36       81.64     36.19 o
  23   1   2        1.36       67.91     34.18 o
  25   1   2      621.08      584.47     82.14 o
  27   1   2     2218.26     2340.09    173.85 o
 -28   2   2    34832.14    36192.00   1393.92 o
 -26   2   2    25714.01    25323.38    967.08 o
 -24   2   2    27504.65    28597.20    965.28 o
 -22   2   2     2603.15     3322.59    274.96 o
 -20   2   2      138.25      222.06    110.73 o
 -18   2   2     8799.37     8798.13    343.35 o
 -16   2   2      295.72      434.24    110.73 o
 -14   2   2     6757.89     6901.86    237.89 o
 -12   2   2    48780.79    51334.96   2079.63 o
 -10   2   2   140547.05   142737.25   1258.11 o
  -8   2   2   115803.63   115431.55   1737.26 o
  -4   2   2   131594.16   134462.53   1295.30 o
   2   2   2   141538.27   144871.13   1320.64 o
   4   2   2     5802.72     4917.37    210.12 o
   6   2   2    55731.20    56162.94    414.82 o
   8   2   2    13251.98    12437.06    451.10 o
  10   2   2     7210.21     6680.20    305.56 o
  12   2   2     3211.51     3440.84    312.64 o
  14   2   2    11423.88    10953.85    541.07 o
  16   2   2     3651.63     4291.54    348.84 o
  18   2   2      168.68      301.07     84.53 o
  20   2   2      352.64      315.48     60.42 o
  22   2   2     1395.44     1431.05    157.10 o
  24   2   2     2983.74     2985.54    280.83 o
  26   2   2     1634.16     1647.00    139.54 o
 -27   3   2       26.90      170.43    120.99 o
 -25   3   2      449.80      514.43     71.58 o
 -23   3   2      495.92      631.72    105.60 o
 -21   3   2      924.30     1063.70    123.77 o
 -19   3   2      875.01     1102.60    160.88 o
 -17   3   2     1135.77     1239.38    197.53 o
 -15   3   2      790.37      766.35     79.79 o
 -13   3   2      864.68      966.52    107.54 o
 -11   3   2    10341.61    10424.17    432.11 o
  -9   3   2     6519.08     5870.97    205.18 o
  -7   3   2     7584.33     6881.46    347.58 o
  -5   3   2    36628.08    35311.39    683.97 o
  -3   3   2     5041.65     4457.10    123.40 o
  -1   3   2     5686.03     5127.35    138.74 o
   1   3   2    20328.38    19523.28    215.27 o
   3   3   2    15203.15    14937.96    289.23 o
   5   3   2    54755.43    54624.18    475.51 o
   7   3   2    14494.79    14826.07    310.17 o
   9   3   2     4691.34     4510.43    212.35 o
  11   3   2     3273.51     3321.47    225.59 o
  13   3   2      237.01      124.22     31.53 o
  15   3   2      291.33      389.04    102.76 o
  17   3   2     1217.46      981.67    213.68 o
  19   3   2      171.05       87.86     29.96 o
  21   3   2      839.02      771.33    105.41 o
  23   3   2     2426.09     2274.64    244.26 o
  25   3   2     2246.98     2108.86    137.91 o
 -26   4   2    11398.90    10295.80    816.97 o
 -24   4   2    14539.08    15062.44   1224.72 o
 -22   4   2     5203.90     5939.27    522.86 o
 -20   4   2     1333.16     1431.23    175.69 o
 -18   4   2    12471.32    11701.90    379.03 o
 -16   4   2     1283.67     1525.97    205.58 o
 -14   4   2      961.34      787.93    118.14 o
 -12   4   2    10726.83     9355.55    364.87 o
 -10   4   2    47321.33    46274.02    489.73 o
  -8   4   2    26814.22    25042.26   1951.61 o
  -6   4   2    79241.44    80728.27    775.60 o
  -4   4   2    56689.37    57690.21    739.06 o
  -2   4   2    41524.14    37071.32    814.72 o
   0   4   2    16938.68    15320.78    361.00 o
   2   4   2    21977.72    21190.11    297.88 o
   4   4   2    27628.48    27024.97    538.99 o
   6   4   2     6850.33     6535.83    311.30 o
   8   4   2    21866.57    21161.94    870.49 o
  10   4   2     7004.25     6983.74    240.45 o
  12   4   2     3047.43     3442.21    283.41 o
  14   4   2     2484.21     2913.92    278.23 o
  16   4   2       13.90       31.27     38.37 o
  18   4   2        5.30       43.75     46.72 o
  20   4   2       56.98       63.60     58.88 o
  22   4   2      413.57      446.20     80.53 o
  24   4   2      141.75      174.81     53.05 o
 -23   5   2     1126.09      848.72    155.17 o
 -21   5   2      861.24      772.48     86.44 o
 -19   5   2      768.51      766.52    109.59 o
 -17   5   2        2.63       64.29     43.69 o
 -15   5   2      757.08      645.83     83.12 o
 -13   5   2      545.70      416.39     53.45 o
 -11   5   2      551.37      509.52    118.71 o
  -9   5   2        7.69      103.25     23.72 o
  -7   5   2    15048.05    15148.55    489.35 o
  -5   5   2     6209.03     5690.04    241.02 o
  -3   5   2    27105.11    27620.18    492.77 o
  -1   5   2    52843.11    53820.28    698.65 o
   1   5   2    30422.13    31543.55    419.97 o
   3   5   2    45496.56    45534.46    497.52 o
   5   5   2    21568.95    21276.22    346.97 o
   7   5   2     8998.05     8600.85    280.32 o
   9   5   2    13924.56    12254.25    873.15 o
  11   5   2    26564.92    26262.44   2284.95 o
  13   5   2     6847.09     6286.48   1266.12 o
  15   5   2     2172.19     2030.25    243.50 o
  17   5   2      600.27      339.15     65.91 o
  19   5   2     7720.71     7665.87    618.63 o
  21   5   2     4105.62     4214.52    389.01 o
 -22   6   2     6580.13     5414.75    617.68 o
 -20   6   2     2836.76     2543.87    534.68 o
 -18   6   2        2.41      111.54     30.84 o
 -16   6   2     1314.83      922.13    303.14 o
 -14   6   2       39.70       52.38     20.61 o
 -12   6   2     5467.78     5270.44    287.45 o
 -10   6   2     3191.79     3259.35    189.00 o
  -8   6   2      751.10      778.68    165.42 o
  -6   6   2    22866.87    22839.36    510.73 o
  -4   6   2     8009.48     8283.58    296.08 o
  -2   6   2    20523.02    21191.81    772.14 o
   0   6   2    36609.77    37223.67    479.46 o
   2   6   2    12389.03    11358.84    283.02 o
   4   6   2    17177.17    16981.42    362.89 o
   6   6   2     6618.49     6151.54    190.33 o
   8   6   2     1655.70     1855.52    169.87 o
  10   6   2     3425.69     3621.97    363.58 o
  12   6   2     2003.85     2118.00    160.50 o
  14   6   2      482.99      106.07    175.88 o
  16   6   2        1.34       78.49     29.86 o
  18   6   2     1055.10      850.48     95.87 o
  20   6   2      676.82      906.24    127.05 o
 -17   7   2      866.09      865.77     94.29 o
 -15   7   2      363.90      209.65     40.47 o
 -13   7   2       29.11       93.12     26.21 o
 -11   7   2      515.70      507.57     70.42 o
  -9   7   2     9066.33     9753.55    393.99 o
  -7   7   2     2158.78     1946.02    178.53 o
  -5   7   2     8918.66     9352.03    244.94 o
  -3   7   2    24884.67    24826.77    463.00 o
  -1   7   2    19058.78    20072.03    502.62 o
   1   7   2    32821.42    34826.67    763.85 o
   3   7   2    12679.14    13086.71    274.46 o
   5   7   2    10931.06    11173.23    256.45 o
   7   7   2    30928.31    32166.53    782.71 o
   9   7   2    11440.20    11270.33    385.12 o
  11   7   2      899.90      945.19     81.94 o
  13   7   2      334.29      259.14     50.12 o
  15   7   2        1.54        2.48     34.70 o
 -12   8   2      258.31      132.97     32.95 o
 -10   8   2     3432.23     2831.59    235.21 o
  -8   8   2     1480.14     1379.94    117.65 o
  -6   8   2      374.20      423.27     47.32 o
  -4   8   2      889.95     1000.61     79.56 o
  -2   8   2     3990.38     3895.05    274.17 o
   0   8   2     3399.48     3162.60    260.06 o
   2   8   2      724.03      795.66     57.65 o
   4   8   2      141.62      128.93     34.03 o
   6   8   2     1552.95     1617.26    170.52 o
   8   8   2     2886.63     2794.06    243.71 o
  10   8   2     1100.81     1092.65    107.05 o
 -29   1   3     1431.68     1602.36    137.59 o
 -27   1   3     3637.33     4391.96    453.77 o
 -25   1   3    13815.78    13893.61    523.60 o
 -23   1   3    18127.60    17426.37    965.26 o
 -21   1   3    32295.90    30852.15    565.01 o
 -19   1   3    52752.18    52628.37    909.60 o
 -17   1   3    47329.82    46835.56    516.20 o
 -15   1   3   126642.63   132194.80   2707.37 o
 -13   1   3    87547.22    89231.16    816.30 o
 -11   1   3   140613.47   140610.39   1368.50 o
  -9   1   3   153101.02   155334.66   1916.85 o
  -7   1   3    29182.64    32791.81   1487.59 o
  -5   1   3    71676.34    71544.55   1148.36 o
  -3   1   3     1558.35     1890.03     55.54 o
  -1   1   3      848.10     1046.39     41.41 o
   1   1   3     1543.29     1991.40     83.43 o
   3   1   3    83497.77    84210.49   1540.60 o
   5   1   3    63974.20    59800.09   1425.67 o
   7   1   3   228463.36   225743.25  21056.14 o
   9   1   3   168861.66   164227.77   2031.58 o
  11   1   3   183336.33   178922.06   4358.51 o
  13   1   3   188637.64   178129.86   1817.83 o
  15   1   3   119870.70   116752.23   4805.80 o
  17   1   3    81726.91    80057.34   1815.42 o
  19   1   3    45187.32    48686.11    849.03 o
  21   1   3    41674.99    41153.95   1017.63 o
  23   1   3    21893.16    21058.94   1409.72 o
  25   1   3    15159.04    14876.62   1214.66 o
 -28   2   3      335.08      164.84     51.03 o
 -26   2   3     1340.89     1484.14    151.19 o
 -24   2   3      511.55      780.86    135.23 o
 -22   2   3    12712.00    12828.57   1336.40 o
 -20   2   3     7186.19     6846.33    307.36 o
 -18   2   3     3255.46     3556.50    266.31 o
 -16   2   3     5918.53     6060.91    371.33 o
 -14   2   3     3034.66     3226.30    202.51 o
 -12   2   3     6331.84     6015.98    271.95 o
 -10   2   3     4229.10     4179.47    189.94 o
  -8   2   3        7.32       37.43     15.53 o
  -6   2   3        2.24       38.82      9.92 o
  -4   2   3     1123.04     1307.42     66.40 o
  -2   2   3     1478.72     1600.90     52.79 o
   0   2   3    19915.62    20254.94    217.12 o
   2   2   3     9928.63     9718.36    272.89 o
   4   2   3        2.07       86.27     64.20 o
   6   2   3     1284.24     1543.90    127.90 o
   8   2   3     1399.13     1839.85    151.59 o
  10   2   3    10855.88    10556.84    439.90 o
  12   2   3     1731.53     1973.39    208.09 o
  14   2   3     1889.57     2295.22    269.39 o
  16   2   3     6356.83     6624.42    340.73 o
  18   2   3     2551.10     2862.11    205.03 o
  20   2   3      280.10      247.69     45.48 o
  22   2   3      388.26      450.69    195.44 o
  24   2   3      477.20      681.22     87.56 o
  26   2   3     1074.87     1080.22    123.54 o
 -27   3   3     2488.44     2267.29    231.98 o
 -25   3   3     5696.54     5816.81    626.41 o
 -23   3   3    10228.00    11191.41    379.15 o
 -21   3   3    20418.28    20710.89    632.03 o
 -19   3   3    35060.50    33880.02   1151.41 o
 -17   3   3    50282.22    49760.14   1386.88 o
 -15   3   3    83453.31    85635.36   2075.83 o
 -13   3   3    51271.64    51249.35   1188.06 o
 -11   3   3    67505.89    59489.21   2788.29 o
  -9   3   3    44870.95    44806.29    379.97 o
  -7   3   3    16972.87    15868.33    365.55 o
  -5   3   3    77306.26    76391.40    641.30 o
  -3   3   3       47.20      145.44     18.54 o
  -1   3   3     1184.65     1407.88     93.26 o
   1   3   3    15646.51    15506.59    200.67 o
   3   3   3   129599.35   131781.22   1653.22 o
   5   3   3    35712.66    34434.26   1560.15 o
   7   3   3   108489.69   107727.27   2405.42 o
   9   3   3    89664.16    87020.18   1809.16 o
  11   3   3    62732.79    62114.58   1241.05 o
  13   3   3    99186.16   107875.12   1819.58 o
  15   3   3    64366.95    63182.21   3253.45 o
  17   3   3   100404.01    98222.57   2287.49 o
  19   3   3    60686.43    58380.92   2129.02 o
  21   3   3    20694.81    21162.84    782.74 o
  23   3   3    16343.63    17117.58    734.29 o
  25   3   3     3008.24     2686.79    263.16 o
 -26   4   3     5281.62     5050.82    404.35 o
 -24   4   3    20164.68    19644.26    711.84 o
 -22   4   3     7937.01     8124.79    805.52 o
 -20   4   3     9109.48     8995.38    591.47 o
 -18   4   3     6753.47     6764.06    313.73 o
 -16   4   3     6956.25     6697.14    373.61 o
 -14   4   3    23519.80    24082.82    589.17 o
 -12   4   3     7971.80     7921.51    308.72 o
 -10   4   3     7002.33     6703.50    376.72 o
  -8   4   3      854.88     1123.31     96.63 o
  -6   4   3       75.05       76.61     18.47 o
  -4   4   3     7536.93     7785.78    215.57 o
  -2   4   3     1137.10     1515.92    111.68 o
   0   4   3      355.58      400.50     32.68 o
   2   4   3    58610.74    58930.57    359.12 o
   4   4   3     3397.67     3550.38    156.51 o
   6   4   3     2189.44     2315.41    223.20 o
   8   4   3     4236.99     4047.20    232.17 o
  10   4   3     2070.41     2344.06    208.88 o
  12   4   3      251.99      244.46     75.78 o
  14   4   3      306.35      363.58     55.89 o
  16   4   3     1041.13     1305.96    148.40 o
  18   4   3     1951.64     1928.74    174.24 o
  20   4   3     3652.60     4102.52    298.39 o
  22   4   3     1712.92     1521.37    172.31 o
 -25   5   3     3331.15     2922.28    290.14 o
 -23   5   3     6856.47     6762.70    607.80 o
 -21   5   3    14217.57    14460.34   1560.53 o
 -19   5   3    16452.15    16736.96    537.90 o
 -17   5   3     6945.44     7123.17    384.14 o
 -15   5   3    27454.56    26882.62    861.56 o
 -13   5   3    16363.58    15229.17    883.78 o
 -11   5   3    12016.89    11545.25    368.37 o
  -9   5   3    29588.82    29491.51    474.19 o
  -7   5   3     4472.02     4126.48    220.57 o
  -5   5   3    16140.05    15881.12    292.74 o
  -3   5   3     5534.81     5938.99    172.54 o
  -1   5   3      748.11      793.66     60.97 o
   1   5   3     6570.99     6366.75    164.21 o
   3   5   3    15583.47    14900.30    202.00 o
   5   5   3    10116.89     9663.53    254.82 o
   7   5   3    30798.33    30840.16    555.92 o
   9   5   3    30613.04    30919.78    572.18 o
  11   5   3    55894.86    55496.70    996.84 o
  13   5   3    47747.16    49209.48   2118.57 o
  15   5   3    19166.53    20283.02    922.34 o
  17   5   3    17725.72    17495.20    643.78 o
  19   5   3    13427.12    13468.13    710.04 o
  21   5   3    13877.10    13809.99    823.95 o
 -22   6   3    15044.10    15215.68    670.65 o
 -20   6   3     4484.49     4798.71    312.57 o
 -18   6   3    10847.78    11419.88    666.84 o
 -16   6   3    13321.58    13177.32    981.98 o
 -14   6   3     5423.73     5684.67    409.73 o
 -12   6   3     8529.28     7701.20    304.17 o
 -10   6   3      436.91      515.16     50.39 o
  -8   6   3      487.87      480.58     45.51 o
  -6   6   3      532.91      566.86     50.16 o
  -4   6   3      893.89     1066.27     89.07 o
  -2   6   3     6337.64     6309.62    207.91 o
   0   6   3     6322.71     6425.25    297.57 o
   2   6   3        8.39       74.39     18.92 o
   4   6   3     1614.35     1601.17    111.21 o
   6   6   3      980.39      961.39     90.76 o
   8   6   3      398.27      413.96     58.62 o
  10   6   3      485.04      612.02     54.56 o
  12   6   3      114.08       99.13     45.96 o
  14   6   3     2486.73     2487.12    265.09 o
  16   6   3     4616.81     4339.29    296.61 o
  18   6   3     2825.71     2829.72    339.04 o
 -17   7   3     3256.19     3000.03    255.95 o
 -15   7   3     6846.65     6407.22    332.41 o
 -13   7   3     6897.48     7091.01    377.13 o
 -11   7   3    15781.52    15419.38    533.61 o
  -9   7   3     1678.91     1681.37    108.46 o
  -7   7   3       43.18       66.16     26.48 o
  -5   7   3     1306.12     1304.61    117.77 o
  -3   7   3     4295.28     4230.07    201.48 o
  -1   7   3      167.88      203.95     27.03 o
   1   7   3      231.19      210.41     31.55 o
   3   7   3     8618.06     8181.46    192.82 o
   5   7   3     2693.35     2902.69    200.56 o
   7   7   3    15684.79    15740.16    521.20 o
   9   7   3    16481.69    16938.96    686.67 o
  11   7   3    10463.10    10884.52    504.20 o
  13   7   3    11272.64    11257.04    464.43 o
  15   7   3     8765.80     8226.69    751.96 o
 -12   8   3     1869.25     1815.85    232.01 o
 -10   8   3     2093.03     2162.34    172.73 o
  -8   8   3     1644.67     1481.77    117.92 o
  -6   8   3       14.59       98.87     21.08 o
  -4   8   3       83.54       90.76     18.98 o
  -2   8   3      179.05      134.03     25.82 o
   0   8   3       66.62      166.09     23.32 o
   2   8   3      908.25      738.14     59.95 o
   4   8   3      598.42      639.04     75.09 o
   6   8   3      107.63       97.52     23.19 o
   8   8   3       52.15       63.81     35.72 o
  10   8   3       25.44       45.68     19.95 o
 -30   0   4     6042.07     6071.18    678.08 o
 -28   0   4    21617.99    21255.14   1078.47 o
 -26   0   4    10047.71     9976.68    629.45 o
 -24   0   4    11200.72    11812.99    517.01 o
 -22   0   4      237.48      221.09     84.34 o
 -20   0   4      350.61      638.57    118.52 o
 -18   0   4     6627.18     6310.12    327.07 o
 -16   0   4       25.95      152.33     44.07 o
 -14   0   4        4.88      227.16     47.86 o
 -12   0   4    63218.73    65846.95    845.60 o
 -10   0   4    33020.67    34555.94    334.10 o
  -8   0   4     7276.30     7456.96    428.50 o
  -6   0   4     5764.39     6816.92    226.64 o
  -4   0   4     7890.69     8575.01    327.36 o
  -2   0   4        7.30      414.42     53.19 o
   0   0   4     5245.61     6243.98    251.85 o
   2   0   4    34425.32    36645.45    467.62 o
   4   0   4    74212.08    73365.84    920.06 o
   6   0   4      120.46      490.04     60.40 o
   8   0   4     2447.43     2466.91    226.78 o
  10   0   4    30630.59    29964.93   3959.07 o
  12   0   4     2866.85     2795.50    238.56 o
  14   0   4    40845.84    36394.80    898.40 o
  16   0   4     1527.96     2369.29    300.86 o
  18   0   4    38386.33    38210.99    983.12 o
  20   0   4     9688.51    10562.84    592.99 o
  22   0   4    23756.53    24878.42   1190.91 o
  24   0   4    13170.67    12986.41   1114.56 o
  26   0   4    11623.00    11834.26    825.85 o
 -29   1   4     3711.15     3941.40    370.66 o
 -27   1   4      298.35      273.51     46.11 o
 -25   1   4     1089.49     1077.47    109.13 o
 -23   1   4     1100.41     1149.67    135.85 o
 -21   1   4     1938.10     2249.81    225.96 o
 -19   1   4      862.55      853.63    108.44 o
 -17   1   4      569.72      590.56     90.03 o
 -15   1   4      690.91      859.56     95.78 o
 -13   1   4     1402.62     1566.51    148.54 o
 -11   1   4    23999.25    23652.65    426.22 o
  -9   1   4    31887.69    31355.04    414.97 o
  -7   1   4      102.02      177.77     36.89 o
  -5   1   4    74785.85    74492.21   1226.83 o
  -3   1   4    10498.70    11067.93    136.99 o
  -1   1   4    79794.92    80163.84    494.34 o
   1   1   4    36581.95    35797.70    436.81 o
   3   1   4     1522.08     1600.69    112.34 o
   5   1   4     8637.76     8374.54    206.17 o
   7   1   4    11124.44    11078.42    385.76 o
   9   1   4      685.80      736.42     67.43 o
  11   1   4     1389.74     1751.38    188.95 o
  13   1   4      270.60      262.12    121.37 o
  15   1   4     9151.27     8971.40    332.30 o
  17   1   4     2346.18     2704.94    270.10 o
  19   1   4      297.06      306.75     63.95 o
  21   1   4      160.62      332.33    106.93 o
  23   1   4       32.54       50.24     30.49 o
  25   1   4      255.71      198.68    112.83 o
 -28   2   4    12055.58    12473.03    626.13 o
 -26   2   4    11437.34    12340.26    534.99 o
 -24   2   4     8314.16     8936.66    406.30 o
 -22   2   4     1887.92     2102.66    234.14 o
 -20   2   4      666.97      761.57     93.36 o
 -18   2   4        3.03      203.84     37.70 o
 -16   2   4     1395.53     1584.66    139.45 o
 -14   2   4     3018.93     2707.15    184.17 o
 -12   2   4      316.51      235.59     42.55 o
 -10   2   4     1215.56     1548.03    211.03 o
  -8   2   4       14.53      107.61     54.52 o
  -6   2   4    26612.72    26133.77    308.18 o
  -4   2   4     3160.64     3385.66     83.45 o
  -2   2   4    13170.59    12493.91    137.61 o
   0   2   4     4678.56     4595.86    124.14 o
   2   2   4    42413.55    39258.24    329.31 o
   4   2   4    94513.22   100810.19   1284.36 o
   6   2   4     8269.71     8689.30    289.85 o
   8   2   4    22056.60    20131.57   1329.56 o
  10   2   4     2666.59     2997.87    195.29 o
  12   2   4     5645.47     5885.66    370.04 o
  14   2   4      119.94      117.38     37.61 o
  16   2   4    10531.22     9995.30    408.37 o
  18   2   4       39.62       70.74     98.01 o
  20   2   4    27403.58    25643.05    665.89 o
  22   2   4    10996.62    12051.25    729.55 o
  24   2   4    15452.21    16820.28    807.79 o
 -27   3   4     5933.03     5941.22    402.51 o
 -25   3   4      644.76      682.27     84.59 o
 -23   3   4       48.37       87.70     22.79 o
 -21   3   4     1935.79     2059.59    236.19 o
 -19   3   4        2.42       18.53     28.45 o
 -17   3   4      406.15      504.82     85.66 o
 -15   3   4     3254.67     3195.71    251.20 o
 -13   3   4     3249.37     2942.34    173.89 o
 -11   3   4     3860.88     3496.30    349.93 o
  -9   3   4    21747.55    19548.75   1556.54 o
  -7   3   4    49014.85    50095.40    594.10 o
  -5   3   4    33554.72    32811.89    256.16 o
  -3   3   4    34614.70    36626.67    226.17 o
  -1   3   4    63352.39    62688.11    300.37 o
   1   3   4    33372.11    33801.80    232.68 o
   3   3   4    58307.52    61817.38    501.02 o
   5   3   4    22189.89    21522.68   1202.50 o
   7   3   4     1835.05     1895.13    191.45 o
   9   3   4     8916.23     8643.64    337.60 o
  11   3   4     1249.01     1618.70    199.55 o
  13   3   4     2735.54     3166.72    271.81 o
  15   3   4      181.86      232.04     79.77 o
  17   3   4     2566.12     2926.16    253.30 o
  19   3   4     1825.17     1813.97    182.34 o
  21   3   4     1531.83     1470.45    181.61 o
  23   3   4     1230.87     1487.73    161.40 o
 -26   4   4     4387.55     4249.85    358.26 o
 -24   4   4     4959.04     4885.22    497.06 o
 -22   4   4       57.70       77.65     36.54 o
 -20   4   4      788.55      878.01     78.26 o
 -18   4   4     1166.16     1236.80    136.70 o
 -16   4   4       90.28      119.39     51.85 o
 -14   4   4       24.44       68.71     31.86 o
 -12   4   4     1517.08     1561.21    269.89 o
 -10   4   4      228.38      267.51     38.54 o
  -8   4   4     1347.04     1669.55    124.57 o
  -6   4   4     6631.70     6696.29    173.64 o
  -4   4   4      177.23      157.40     19.78 o
  -2   4   4      499.52      703.17     47.55 o
   0   4   4      938.99     1425.33    116.20 o
   2   4   4     4737.74     4324.18    154.56 o
   4   4   4    23853.88    23245.05    355.32 o
   6   4   4     3088.28     2890.05    175.86 o
   8   4   4    10257.78     9676.08    345.66 o
  10   4   4      276.68      426.12    264.21 o
  12   4   4      352.20      542.37     66.95 o
  14   4   4     3939.93     4311.10    354.90 o
  16   4   4     4871.09     4647.14    305.88 o
  18   4   4     4432.52     4679.01    418.52 o
  20   4   4     7660.03     8141.41    500.09 o
  22   4   4     9938.18     9422.06    517.50 o
 -25   5   4     5215.92     4773.46    351.04 o
 -23   5   4     2746.51     2731.65    255.00 o
 -21   5   4     3501.72     3823.86    299.96 o
 -19   5   4      284.79      270.05     76.54 o
 -17   5   4      272.77      181.81     40.76 o
 -15   5   4     1850.74     1870.80    201.84 o
 -13   5   4    25895.22    24249.75    948.47 o
 -11   5   4    12299.69    12308.89    323.96 o
  -9   5   4    15933.24    15446.05    402.35 o
  -7   5   4    35575.04    36774.02    663.29 o
  -5   5   4    31487.93    31628.87    571.13 o
  -3   5   4    79697.38    82979.12    995.39 o
  -1   5   4    66389.44    70705.19    761.64 o
   1   5   4    28564.61    28470.43    360.81 o
   3   5   4    13237.65    12679.32    193.14 o
   5   5   4    16027.03    15911.39    271.55 o
   7   5   4    13352.02    12548.35    436.34 o
   9   5   4     2163.68     2122.12    347.20 o
  11   5   4      713.66      724.30    212.54 o
  13   5   4      338.99      219.85     71.04 o
  15   5   4       18.76       69.72     59.83 o
  17   5   4      113.27      163.44     40.55 o
  19   5   4     3566.59     4028.44    343.72 o
  21   5   4     2106.20     2017.29    160.09 o
 -22   6   4     3129.68     2965.76    253.19 o
 -20   6   4     2885.52     2740.25    249.77 o
 -18   6   4     3867.17     3478.39    501.90 o
 -16   6   4      551.84      487.43     81.48 o
 -14   6   4       28.19      124.52     64.22 o
 -12   6   4        0.85       36.77     24.07 o
 -10   6   4       42.21       96.78     81.32 o
  -8   6   4       85.63      145.77     27.88 o
  -6   6   4       50.90       75.88     21.32 o
  -4   6   4        9.31        9.30     17.43 o
  -2   6   4    10517.86    10567.23    260.77 o
   0   6   4     7771.44     7594.44    252.83 o
   2   6   4     2495.34     2690.01    143.12 o
   4   6   4     4909.46     4760.23    209.47 o
   6   6   4      357.99      550.18     77.39 o
   8   6   4       34.57       65.18     31.80 o
  10   6   4        2.77       85.36     36.11 o
  12   6   4     1327.01     1423.31    161.93 o
  14   6   4      385.13      287.48     44.58 o
  16   6   4     2854.27     2683.81    249.55 o
  18   6   4     4439.15     3920.02    363.33 o
 -19   7   4      848.98      738.77     86.92 o
 -17   7   4      104.83       93.76     33.74 o
 -15   7   4     1463.23     1315.94    111.60 o
 -13   7   4     1862.61     1603.80    122.44 o
 -11   7   4    17587.20    18256.74    659.97 o
  -9   7   4    25441.35    25814.58    761.76 o
  -7   7   4    12213.50    12649.55    368.59 o
  -5   7   4    33905.29    35907.59    827.40 o
  -3   7   4    26399.76    27922.68    521.71 o
  -1   7   4    27659.96    29302.10    614.54 o
   1   7   4    41077.20    42971.43    754.00 o
   3   7   4    24342.76    25128.17    461.91 o
   5   7   4    15504.81    15864.13    432.01 o
   7   7   4    10215.02    11014.08    521.54 o
   9   7   4     9927.99     9621.65    515.07 o
  11   7   4     1949.77     1896.60    206.99 o
  13   7   4       16.48       59.42     59.77 o
  15   7   4      998.12      888.96     99.31 o
 -12   8   4      539.12      515.56     82.61 o
 -10   8   4     1361.66     1283.84    116.92 o
  -8   8   4      893.90      922.69    111.43 o
  -6   8   4     1423.07     1346.99    142.84 o
  -4   8   4      331.09      302.31     39.26 o
  -2   8   4      144.36      110.54     27.08 o
   0   8   4      751.29      587.76     52.16 o
   2   8   4        1.20       27.63     23.42 o
   4   8   4       22.21      151.69     34.01 o
   6   8   4      229.72      255.50     59.31 o
   8   8   4      174.38      129.09     28.18 o
 -29   1   5    12087.69    12923.08    641.44 o
 -27   1   5    29101.69    31314.48   1111.60 o
 -23   1   5    46129.16    47444.45    814.44 o
 -21   1   5   107441.60   111069.92   2702.46 o
 -19   1   5   108121.08   112662.34   1903.08 o
 -17   1   5   138666.66   133127.86   1738.69 o
 -15   1   5   201266.09   201873.13   2863.91 o
 -13   1   5   129815.52   133363.63   1874.12 o
 -11   1   5   206045.69   197460.53  18368.03 o
  -9   1   5    66150.91    67017.48   1057.11 o
  -7   1   5    52120.01    49047.95    356.83 o
  -5   1   5     3281.16     3054.10     89.38 o
  -3   1   5    17718.23    17144.16    227.18 o
  -1   1   5     5173.87     4865.65    161.93 o
   1   1   5     9827.13     8455.57    148.35 o
   3   1   5    46301.82    45492.40    411.93 o
   5   1   5    71354.43    74661.63    668.30 o
   7   1   5    61936.35    59257.64   1353.12 o
   9   1   5    49950.53    48074.12   1310.57 o
  11   1   5    31863.24    32085.81    585.11 o
  13   1   5    41650.53    43757.14    768.66 o
  15   1   5    32558.58    32456.04   1005.97 o
  17   1   5     4510.14     4994.21    287.35 o
  19   1   5     8306.83     8211.00    454.53 o
  21   1   5      301.72      305.77     65.14 o
  23   1   5      264.69      222.53     53.85 o
  25   1   5      606.06      775.79    113.73 o
 -30   2   5        6.33       76.03     52.81 o
 -28   2   5        5.75       28.07     50.71 o
 -26   2   5     1568.80     1649.61    178.36 o
 -24   2   5      476.86      422.35     71.61 o
 -22   2   5       55.12       79.75     36.27 o
 -20   2   5     1527.24     1861.77    189.97 o
 -18   2   5     1292.45     1683.10    171.16 o
 -16   2   5      181.40      263.52     50.52 o
 -14   2   5     8083.77     7710.85    371.33 o
 -12   2   5      374.97      478.74     46.17 o
 -10   2   5     3691.62     3630.15    170.38 o
  -8   2   5     1488.70     1486.05    177.78 o
  -6   2   5    53616.14    55860.64    421.98 o
  -4   2   5      666.39      743.04     27.97 o
  -2   2   5       41.10       65.23     16.38 o
   0   2   5     5121.34     4982.22    147.17 o
   4   2   5      368.53      453.51     66.28 o
   6   2   5     6746.41     6740.14    290.61 o
   8   2   5      576.80      553.73     67.05 o
  10   2   5      850.42     1047.02    111.23 o
  12   2   5    16282.93    15646.55    867.25 o
  14   2   5     5003.32     5644.96    280.84 o
  16   2   5     9421.57    10113.79    740.57 o
  18   2   5     6699.43     6348.90    370.77 o
  20   2   5     2313.08     2620.99    266.77 o
  22   2   5     1065.80     1002.82    104.64 o
  24   2   5      140.49      131.81     50.33 o
 -29   3   5     4254.55     4115.37    363.30 o
 -27   3   5    12185.26    12625.67    610.59 o
 -25   3   5    26946.57    28243.46    996.37 o
 -23   3   5    45847.78    47433.46   1167.24 o
 -21   3   5    81500.80    82358.64   1383.23 o
 -19   3   5    65453.13    64691.61   2145.35 o
 -17   3   5   104310.20   108903.09   1837.39 o
 -13   3   5    40689.22    36845.75   1216.98 o
 -11   3   5    79398.71    78937.06    793.48 o
  -9   3   5    54587.09    58730.16   1051.50 o
  -7   3   5    28388.77    27040.26    372.71 o
  -5   3   5    84821.70    88387.02    656.75 o
  -3   3   5    19832.66    20892.61    205.53 o
  -1   3   5    22884.24    22432.37    203.52 o
   1   3   5    36236.95    36632.97    334.14 o
   3   3   5    21296.33    20201.00    295.01 o
   5   3   5    22559.65    20486.01    437.61 o
   7   3   5    16333.55    17284.91    323.00 o
   9   3   5    45340.95    43575.52    761.27 o
  11   3   5    31129.71    30422.18    669.60 o
  13   3   5     6377.11     6487.68    318.97 o
  15   3   5     8103.73     7812.53    480.75 o
  17   3   5     4054.83     4979.75    358.12 o
  19   3   5     2700.34     2864.85    290.99 o
  21   3   5     2460.22     2730.63    275.71 o
  23   3   5     1107.37     1285.72    155.96 o
 -26   4   5       72.83      183.48     46.71 o
 -24   4   5     2127.75     2368.82    262.80 o
 -22   4   5      850.50      827.32    107.55 o
 -20   4   5       71.06      122.64    109.97 o
 -18   4   5      726.31      734.49     87.69 o
 -16   4   5     1929.09     2088.41    230.20 o
 -14   4   5     9733.78     9125.44    346.11 o
 -12   4   5     2863.62     2924.33    470.06 o
 -10   4   5    12606.77    11924.67    752.54 o
  -8   4   5    18047.99    17755.04    304.74 o
  -6   4   5    15640.13    15200.50    194.80 o
  -4   4   5     8374.82     8192.94    235.50 o
  -2   4   5     3733.45     3883.43    124.38 o
   0   4   5      863.67      976.19     58.29 o
   2   4   5     7780.38     7469.40    180.33 o
   4   4   5    17610.52    17794.30    369.48 o
   6   4   5     7664.25     6819.26    350.25 o
   8   4   5    15401.31    14757.64    697.45 o
  10   4   5    15547.71    16679.62    387.31 o
  12   4   5     3412.93     4272.32    392.18 o
  14   4   5    29002.80    29251.35    535.84 o
  16   4   5    22472.65    21923.38   1516.65 o
  18   4   5    14030.39    13521.48    527.30 o
  20   4   5     9755.27     9424.62    536.35 o
  22   4   5     7897.10     7470.64    460.79 o
 -25   5   5    19167.07    19421.58    827.26 o
 -23   5   5    13567.70    13437.66    917.78 o
 -21   5   5    38847.08    38711.68   1656.44 o
 -19   5   5    27304.85    27881.22    737.21 o
 -17   5   5    17879.31    17788.21    597.05 o
 -15   5   5    59761.70    62339.86   2001.95 o
 -13   5   5    46791.88    49280.32    982.55 o
 -11   5   5    34312.51    34578.22   1002.37 o
  -9   5   5     8001.91     7545.88    334.58 o
  -7   5   5     7722.52     7052.80    236.53 o
  -5   5   5     2948.19     3027.55    177.60 o
  -3   5   5      972.11     1066.17     93.84 o
  -1   5   5      865.85      860.55     69.68 o
   1   5   5     2829.50     2793.85    136.83 o
   3   5   5     5421.14     5413.33    261.06 o
   5   5   5     5211.93     5029.55    203.21 o
   7   5   5    15729.17    14339.26    466.75 o
   9   5   5    14076.02    13602.90    471.18 o
  11   5   5    10295.91    10311.19    715.14 o
  13   5   5     9059.55     9467.66    392.93 o
  15   5   5     2995.17     3223.58    299.99 o
  17   5   5     2202.59     2217.16    240.52 o
  19   5   5     7014.06     7042.61    502.39 o
 -22   6   5       77.35      184.61     52.02 o
 -20   6   5       10.65       55.71     33.24 o
 -18   6   5       38.46       61.02     26.11 o
 -16   6   5        8.79       81.43     52.95 o
 -14   6   5       12.55       78.13     25.31 o
 -12   6   5     5350.95     5742.26    284.01 o
 -10   6   5     2540.40     2789.47    206.38 o
  -8   6   5     3979.78     4454.82    238.61 o
  -6   6   5    12479.55    12767.93    326.42 o
  -4   6   5     1543.85     1625.51    119.58 o
  -2   6   5       98.47      142.67     30.62 o
   0   6   5     2982.38     2840.07    143.45 o
   2   6   5      403.61      417.95     38.27 o
   4   6   5     1005.00     1012.34     73.94 o
   6   6   5    11550.18    11348.65    230.39 o
   8   6   5    17274.63    17063.13    537.01 o
  10   6   5    10984.66    11650.25    351.42 o
  12   6   5    19600.77    21476.02    788.38 o
  14   6   5    14131.05    13890.11    991.30 o
  16   6   5    10847.58    10112.09    532.38 o
  18   6   5    13840.78    13190.11    560.95 o
 -19   7   5     5893.91     5556.37    404.88 o
 -17   7   5    18797.38    17713.19    632.12 o
 -15   7   5    10154.35    10467.43    660.97 o
 -13   7   5     4534.37     4870.40    315.76 o
 -11   7   5    16692.96    15963.94    442.99 o
  -9   7   5     5096.90     5232.05    345.98 o
  -7   7   5     5534.30     5350.51    244.58 o
  -5   7   5     3465.73     3762.79    195.75 o
  -3   7   5      567.85      573.08     50.94 o
  -1   7   5      586.46      668.77     53.47 o
   1   7   5       29.65       66.81     35.14 o
   3   7   5      210.16      160.88     55.76 o
   5   7   5     1094.17     1133.44     98.94 o
   7   7   5      238.30      337.50     51.79 o
   9   7   5     1450.42     1464.88    121.52 o
  11   7   5      369.25      363.74     85.10 o
  13   7   5      849.57      910.97    107.99 o
 -12   8   5     1285.52     1435.60    146.94 o
 -10   8   5     3170.33     3187.61    262.57 o
  -8   8   5     2863.44     2959.93    252.34 o
  -6   8   5       11.60      114.34     39.67 o
  -4   8   5     3147.58     3217.07    270.74 o
  -2   8   5     2202.53     2012.07    172.91 o
   0   8   5       46.42       73.37     32.13 o
   2   8   5      661.43      735.09     72.52 o
   4   8   5     7564.72     7837.11    395.79 o
   6   8   5     6419.97     7376.63    493.26 o
   8   8   5     4566.45     4964.03    542.28 o
 -30   0   6      276.29      385.19     91.93 o
 -28   0   6       61.79       29.63     47.48 o
 -26   0   6     2362.69     2501.48    354.81 o
 -24   0   6     1081.93     1419.98    234.77 o
 -22   0   6    13605.73    13803.50    665.16 o
 -20   0   6     2061.92     2581.26    328.21 o
 -18   0   6    22744.62    22347.75    586.91 o
 -16   0   6     6371.67     6848.40    416.34 o
 -14   0   6    53497.39    56579.82    742.66 o
 -12   0   6    15561.59    15101.60    375.31 o
 -10   0   6    28034.16    25657.14    611.60 o
  -4   0   6   254125.47   236462.52  17977.62 o
  -2   0   6   445604.16   373699.28  34855.54 o
   4   0   6   307865.06   362382.59  47806.99 o
   6   0   6    21202.96    18485.51    450.53 o
   8   0   6    56395.59    55619.88    730.88 o
  10   0   6    45035.79    44623.98    704.67 o
  12   0   6      707.11      571.33    100.29 o
  14   0   6     2249.09     3312.52    413.31 o
  16   0   6    12004.83    12752.05    594.89 o
  18   0   6    21838.23    20124.68    890.81 o
  20   0   6    24505.31    24437.06   1166.60 o
  22   0   6    31596.99    34581.62   1691.21 o
  24   0   6    23286.21    24103.10   1334.51 o
 -29   1   6      865.99      898.97    109.35 o
 -27   1   6      432.74      199.17     86.04 o
 -25   1   6      230.15      195.12     75.21 o
 -23   1   6     2025.34     1692.00    198.37 o
 -21   1   6      857.29      826.49    102.76 o
 -19   1   6      131.46      155.24     29.75 o
 -17   1   6     2283.67     2481.06    183.42 o
 -15   1   6     3806.85     4304.27    248.56 o
 -13   1   6       95.61      162.92     26.45 o
 -11   1   6     1767.13     2062.99    124.72 o
  -9   1   6    15077.82    15660.44    336.19 o
  -7   1   6    12279.20    12253.35    360.46 o
  -5   1   6     4837.89     4676.51    104.02 o
  -3   1   6        7.70       42.10     11.16 o
  -1   1   6        2.38       39.72     16.24 o
   1   1   6     5736.28     5147.36    209.96 o
   3   1   6    22181.86    23772.33    745.88 o
   5   1   6     1067.26     1209.96     89.65 o
   7   1   6     5413.45     5125.19    216.94 o
   9   1   6     2612.64     3047.71    198.07 o
  11   1   6      451.84      652.24     72.14 o
  13   1   6     4466.50     4602.63    333.21 o
  15   1   6     3566.56     3518.27    306.61 o
  17   1   6     5442.20     5705.29    354.88 o
  19   1   6      219.66      146.55     41.26 o
  21   1   6      272.98      272.39     49.83 o
  23   1   6     1293.55     1355.71    154.42 o
 -30   2   6     1559.25     1651.90    149.83 o
 -28   2   6      120.45       87.23     68.19 o
 -26   2   6       29.57      138.02     37.24 o
 -24   2   6     6271.53     6154.85    384.62 o
 -22   2   6       12.83       76.39     23.73 o
 -20   2   6     9342.33     9636.29    346.34 o
 -18   2   6     2859.93     3601.08    302.95 o
 -16   2   6    16081.16    16768.63    324.02 o
 -14   2   6      248.46      350.17     44.53 o
 -12   2   6    58206.96    56663.63    434.29 o
 -10   2   6    36165.75    36190.61    343.77 o
  -8   2   6   249502.52   259040.97  19664.23 o
  -6   2   6   255079.38   265896.09  20247.95 o
  -4   2   6   108492.43    98823.77   1311.33 o
  -2   2   6   195058.27   199114.88  18570.03 o
   0   2   6   113292.91   104735.27    780.37 o
   4   2   6    88323.45    84096.20   1630.81 o
   6   2   6    74034.43    65531.07    657.37 o
   8   2   6    36331.88    33665.33   2698.83 o
  10   2   6      166.28      209.87     45.39 o
  12   2   6    35997.94    37831.57   1438.40 o
  14   2   6     2478.20     2986.16    497.25 o
  16   2   6     5407.11     6494.47    738.10 o
  18   2   6    19872.00    19105.09    683.78 o
  20   2   6    23409.68    22852.95    775.97 o
  22   2   6    16494.30    16528.37    781.68 o
  24   2   6    23073.13    23397.80    973.84 o
 -29   3   6     3735.07     4050.66    353.52 o
 -27   3   6     1198.54     1109.90    123.64 o
 -25   3   6      693.00      466.30    276.55 o
 -23   3   6      892.03      794.51     94.65 o
 -21   3   6        2.08       29.27     26.31 o
 -19   3   6      370.41      321.84     72.53 o
 -17   3   6     1694.22     1763.45    219.65 o
 -15   3   6     6649.05     6623.39    276.98 o
 -13   3   6     4772.96     4872.91    232.50 o
 -11   3   6    16691.83    15476.62    513.41 o
  -9   3   6     6166.83     5026.83    652.63 o
  -7   3   6    24448.15    24921.28    325.30 o
  -5   3   6    28571.76    27197.00    330.97 o
  -3   3   6     2729.15     2366.93     95.65 o
  -1   3   6     5780.13     5175.05    120.06 o
   1   3   6     1821.89     1854.95    112.60 o
   3   3   6       51.92      182.38     26.77 o
   5   3   6       40.26       85.74     47.86 o
   7   3   6       39.69       69.46     15.17 o
   9   3   6     1800.66     2146.47    216.52 o
  11   3   6       49.62       70.23     58.12 o
  13   3   6      182.20      151.99     50.71 o
  15   3   6     7571.81     7513.17    441.04 o
  17   3   6       42.10       54.42     23.94 o
  19   3   6      221.95      124.40     67.05 o
  21   3   6        3.29       27.26     45.58 o
  23   3   6     1583.86     1614.23    146.54 o
 -26   4   6      598.57      588.06     77.22 o
 -24   4   6       16.16      120.38     30.67 o
 -22   4   6      277.48      307.40     35.84 o
 -20   4   6       93.69      204.84     44.55 o
 -18   4   6     1829.69     1648.20    182.61 o
 -16   4   6     1495.25     1298.61    202.48 o
 -14   4   6     2303.11     2997.02    277.07 o
 -12   4   6    32414.13    31669.13   1538.69 o
 -10   4   6    30690.02    30212.48   1329.32 o
  -8   4   6    74634.70    75225.77    732.81 o
  -6   4   6    83343.79    85161.73    798.66 o
  -4   4   6    42116.77    42515.68    636.24 o
  -2   4   6    86539.08    88581.31    620.13 o
   0   4   6    67970.68    69204.79    442.02 o
   2   4   6   108339.93   110984.01   1405.52 o
   4   4   6    86690.52    86236.05    905.19 o
   6   4   6    32683.78    31161.44    744.93 o
   8   4   6    10663.15     9927.92    394.52 o
  10   4   6      623.58      612.61     79.91 o
  12   4   6      262.78      447.06    237.80 o
  14   4   6     5245.38     5314.71    324.71 o
  16   4   6     6434.45     6374.98    487.12 o
  18   4   6     5974.77     6182.54    460.41 o
  20   4   6    11598.56    11502.00    522.57 o
 -25   5   6     2404.31     2114.77    174.69 o
 -23   5   6     1006.43      715.28    173.80 o
 -21   5   6      123.68       33.81    117.95 o
 -19   5   6     9781.46     7423.32   1409.91 o
 -17   5   6     2430.40      994.90    156.13 o
 -15   5   6     4499.70     4476.35    354.87 o
 -13   5   6    17255.33    16821.98    419.15 o
 -11   5   6     7278.41     7631.02    303.88 o
  -9   5   6    20189.03    20412.49    331.85 o
  -7   5   6    11101.85    10281.02    309.13 o
  -5   5   6     6971.19     6899.44    195.36 o
  -3   5   6    28562.26    30424.27   1064.64 o
  -1   5   6    14471.74    14478.72    215.20 o
   1   5   6     8756.52     8016.08    176.07 o
   3   5   6     4328.62     4505.93    204.65 o
   5   5   6     1236.17     1321.67    126.81 o
   7   5   6      190.06       94.76    190.32 o
   9   5   6       25.33       44.36     22.13 o
  11   5   6      967.04      894.97    142.84 o
  13   5   6     5501.46     4748.42    710.56 o
  15   5   6      412.56      467.62    146.25 o
  17   5   6       13.63      139.66     39.40 o
  19   5   6       15.00       81.21     31.91 o
 -22   6   6      776.08      649.42    327.64 o
 -20   6   6      201.35      134.55     39.28 o
 -18   6   6     4599.78     4181.57    338.28 o
 -16   6   6     1721.24     1691.51    249.52 o
 -14   6   6     6778.84     6980.11    243.36 o
 -12   6   6     6658.27     6623.08    321.05 o
 -10   6   6     2899.00     3093.31    167.91 o
  -8   6   6    33692.83    34970.13    969.91 o
  -6   6   6    17685.50    17388.91    423.49 o
  -4   6   6    20491.58    20394.41    552.82 o
  -2   6   6    31356.79    30887.41    611.52 o
   0   6   6     6463.29     6347.91    191.97 o
   2   6   6    31547.60    32425.37    356.21 o
   4   6   6    14067.93    14405.69    298.37 o
   6   6   6      747.50      630.20     56.71 o
   8   6   6     8749.44     8301.08    529.17 o
  10   6   6     5114.76     4990.13    450.63 o
  12   6   6     1127.25      889.93     98.92 o
  14   6   6       15.72       48.28     63.82 o
  16   6   6     2937.03     2917.59    318.52 o
 -19   7   6     1271.96     1012.36    176.29 o
 -17   7   6      559.01      483.25     91.70 o
 -15   7   6     6051.44     5750.35    277.52 o
 -13   7   6     9818.81     9775.47    637.80 o
 -11   7   6    22874.37    23024.07   1296.73 o
  -9   7   6    12315.73    12426.07    346.24 o
  -7   7   6    11854.56    12187.81    309.30 o
  -5   7   6    14263.48    14362.84    326.12 o
  -3   7   6     9764.31     9986.30    237.85 o
  -1   7   6     5130.23     5565.27    288.10 o
   1   7   6      174.97      227.57     33.78 o
   3   7   6      750.56      763.61     81.63 o
   5   7   6      369.84      378.41     74.87 o
   7   7   6      488.47      345.94     48.25 o
   9   7   6      224.92      134.40     26.23 o
  11   7   6     3032.31     3088.79    218.13 o
  13   7   6       19.92       54.02     37.80 o
 -12   8   6     2590.54     2475.75    139.28 o
 -10   8   6     1953.51     2478.29    269.71 o
  -8   8   6     2935.31     3227.71    215.77 o
  -6   8   6     4604.84     5305.70    328.39 o
  -4   8   6     3212.74     3208.25    227.12 o
  -2   8   6    10644.85    10793.01    547.03 o
   0   8   6     8294.10     8636.83    404.29 o
   2   8   6     3752.38     3873.36    395.25 o
   4   8   6      643.87      798.47     84.08 o
   6   8   6     1386.48     1481.42    195.35 o
 -31   1   7     7855.16     7854.79    491.77 o
 -29   1   7    10217.93    11378.12    733.61 o
 -27   1   7    26186.34    25874.43    887.76 o
 -25   1   7    32609.21    31521.38    802.64 o
 -23   1   7    25095.35    25663.14    681.70 o
 -21   1   7    32939.81    32011.69   1463.48 o
 -19   1   7    50778.37    47743.86   1085.30 o
 -17   1   7    64129.31    65081.71   2455.32 o
 -15   1   7    26020.38    26648.15   1128.42 o
 -13   1   7    25181.24    23106.29    409.98 o
 -11   1   7    10852.69    10405.29    154.39 o
  -7   1   7     9319.72     9303.82    149.53 o
  -5   1   7       73.62      161.51     17.64 o
  -3   1   7     1199.05     1472.60     52.19 o
  -1   1   7     4547.27     4680.98    137.53 o
   1   1   7       36.44      134.68     20.87 o
   3   1   7      525.47      827.71     78.53 o
   5   1   7     8443.50     9186.29    663.08 o
   7   1   7    16329.45    16325.27   1030.79 o
   9   1   7    11741.77    11093.11    972.67 o
  11   1   7    39718.59    40187.71   3016.78 o
  13   1   7     8361.84     8462.48    559.94 o
  15   1   7    17226.66    16578.42   1014.27 o
  17   1   7    16819.36    15799.90    479.05 o
  19   1   7    11068.76    11081.52    517.67 o
  21   1   7    17360.80    18209.09    706.98 o
  23   1   7     4067.36     3955.79    306.18 o
 -30   2   7      354.54      370.74     90.22 o
 -28   2   7      113.91      110.17     36.66 o
 -26   2   7      167.53      167.18     72.75 o
 -24   2   7     1358.82     1432.49    168.66 o
 -22   2   7     7341.98     7506.74    409.82 o
 -20   2   7    12404.73    12830.67    467.93 o
 -18   2   7    10733.72    10219.78    371.20 o
 -16   2   7    10559.53    10683.22    474.47 o
 -14   2   7      505.91      527.28    114.73 o
 -12   2   7     6705.47     6566.16    233.92 o
 -10   2   7     7748.37     8354.19    734.49 o
  -8   2   7     1530.53     1182.65    100.86 o
  -6   2   7     3350.38     3393.85     83.88 o
  -4   2   7        2.67       62.91     12.55 o
  -2   2   7      175.78      143.74     24.28 o
   0   2   7     5039.84     4846.90    157.29 o
   2   2   7     3498.61     2926.45    313.21 o
   4   2   7    10872.33    10455.14    320.05 o
   6   2   7    11645.73    12530.47    445.22 o
   8   2   7      772.58     1024.71    113.05 o
  10   2   7    18637.70    18547.75    701.44 o
  12   2   7     4931.98     5125.43    476.40 o
  14   2   7     7806.41     8037.01    372.39 o
  16   2   7    14396.16    14243.76    475.04 o
  18   2   7      750.26      758.11    175.69 o
  20   2   7     3992.91     4358.05    317.83 o
  22   2   7      773.97      973.30    124.10 o
 -29   3   7     3870.40     4249.86    575.13 o
 -27   3   7    13388.58    14446.75   1036.31 o
 -25   3   7    15565.39    16012.99    634.45 o
 -23   3   7    32973.45    33185.31    847.75 o
 -21   3   7    51171.07    53447.65    923.44 o
 -19   3   7    11164.16    11016.98    504.29 o
 -17   3   7     7671.47     7647.34    315.27 o
 -15   3   7    43905.81    42755.44   1027.89 o
 -13   3   7    14536.84    14424.87    303.74 o
 -11   3   7     5584.02     4843.41    275.78 o
  -9   3   7     9510.64     9472.78    344.17 o
  -7   3   7     6786.11     6858.36    184.80 o
  -5   3   7     6693.46     7350.18    459.03 o
  -3   3   7      152.36      148.37     22.89 o
  -1   3   7     1955.33     2088.47     78.68 o
   1   3   7    42142.77    43326.87    569.81 o
   3   3   7     1331.76     1720.13    273.70 o
   5   3   7     2949.35     2908.33    206.25 o
   7   3   7     8429.86     8404.38    323.13 o
   9   3   7      695.41      708.37     95.04 o
  11   3   7    10755.99    10633.17    371.44 o
  13   3   7     9241.10     9077.95    361.39 o
  15   3   7    26950.73    25503.60   1986.37 o
  17   3   7    24088.54    25707.69   1743.63 o
  19   3   7     6426.25     6673.30    417.32 o
  21   3   7     5869.89     6143.42    372.28 o
 -28   4   7     2137.24     1712.80    157.79 o
 -26   4   7     1836.15     1821.71    202.61 o
 -24   4   7     3951.50     3914.88    299.58 o
 -22   4   7     5461.51     5385.37    387.09 o
 -20   4   7    10969.04    11182.12    598.49 o
 -18   4   7    13256.49    12690.81    400.34 o
 -16   4   7     5903.49     5387.52    266.67 o
 -14   4   7    21607.42    21541.46    684.37 o
 -12   4   7    12577.33    11517.28   1342.48 o
 -10   4   7    21888.99    21327.07    333.48 o
  -8   4   7    15979.69    16254.15    508.89 o
  -6   4   7     1849.59     1949.00    205.61 o
  -4   4   7      985.98      991.14     56.36 o
  -2   4   7     4812.58     4947.23    148.84 o
   0   4   7      371.01      335.64     25.06 o
   2   4   7    11626.00    11170.13    414.32 o
   4   4   7    15412.14    15714.19   2199.86 o
   6   4   7    18010.68    16311.29    380.49 o
   8   4   7    41105.27    41654.54   1209.14 o
  10   4   7     7893.76     7009.29    322.13 o
  12   4   7    16434.51    16317.48    519.72 o
  14   4   7    10621.75    10806.99    391.40 o
  16   4   7     6813.82     6492.37    519.67 o
  18   4   7    14095.02    13542.06    757.52 o
  20   4   7      716.29      830.32    146.03 o
 -25   5   7    10321.74    10208.89    743.46 o
 -23   5   7     6725.82     6903.87    424.94 o
 -21   5   7     4490.91     4147.04    350.00 o
 -19   5   7    13664.92    12349.75    441.81 o
 -17   5   7    28744.39    29516.08   1373.44 o
 -15   5   7    12928.39    12365.13    337.51 o
 -13   5   7    10552.63    10271.63    303.89 o
 -11   5   7     3989.93     4527.35    281.67 o
  -9   5   7     1231.82     1135.71    115.45 o
  -7   5   7     5302.36     5193.42    269.91 o
  -5   5   7     5341.69     5689.61    195.72 o
  -3   5   7     4711.84     4757.79    174.82 o
  -1   5   7       83.71       87.88     12.69 o
   1   5   7       80.38       99.56     14.39 o
   3   5   7     5340.83     5284.39    162.82 o
   5   5   7     7696.81     7816.73    290.14 o
   7   5   7     1576.25     1929.83    187.40 o
   9   5   7     4348.48     4391.16    312.27 o
  11   5   7    13773.87    13540.56    449.23 o
  13   5   7     7992.52     7780.02    699.92 o
  15   5   7     6865.35     6721.69    432.09 o
  17   5   7     1340.33     1380.49    201.99 o
  19   5   7     1501.09     1582.10    283.58 o
 -22   6   7     9929.72     9843.71    557.86 o
 -20   6   7    12063.08    11856.44    656.15 o
 -18   6   7    15339.09    15461.14    532.85 o
 -16   6   7    17880.96    19118.98    481.35 o
 -14   6   7    23100.47    22977.32    499.12 o
 -12   6   7    26944.39    27498.60   1032.57 o
 -10   6   7    12944.43    12618.48    335.78 o
  -8   6   7     3416.64     3483.69    306.93 o
  -6   6   7      420.38      450.56     46.93 o
  -4   6   7      485.69      548.08     67.85 o
  -2   6   7     1006.77      884.45     63.70 o
   0   6   7      852.41      842.96     70.89 o
   2   6   7     5725.25     5886.88    209.18 o
   4   6   7    19940.46    20689.91    436.29 o
   6   6   7    32003.54    31437.46    717.11 o
   8   6   7    14506.30    14499.90    366.90 o
  10   6   7    19754.77    19437.16    569.42 o
  12   6   7    27481.47    29626.27   1022.85 o
  14   6   7    28035.25    30385.01   1258.28 o
  16   6   7    15505.08    15372.63    656.75 o
 -19   7   7     1326.71     1236.21    184.03 o
 -17   7   7      569.21      735.14    124.44 o
 -15   7   7     2726.59     2711.44    370.58 o
 -13   7   7     4915.65     5188.56    468.59 o
 -11   7   7      672.32      637.04    113.54 o
  -9   7   7     3610.07     3819.21    274.90 o
  -7   7   7     2384.06     2699.38    221.25 o
  -5   7   7      515.65      518.45     54.29 o
  -3   7   7      871.22     1106.78     95.94 o
  -1   7   7       14.15       60.13     23.56 o
   1   7   7     2052.01     1982.81    145.55 o
   3   7   7        3.57       13.96     11.27 o
   5   7   7     2409.06     2459.62    205.39 o
   7   7   7     5522.01     5274.92    254.90 o
   9   7   7      579.72      599.66     56.89 o
  11   7   7     4209.76     3935.82    291.28 o
 -12   8   7     5730.50     6567.94    548.57 o
 -10   8   7    11482.17    12057.84    463.89 o
  -8   8   7     6739.12     7447.83    366.08 o
  -6   8   7     2702.51     2719.44    211.46 o
  -4   8   7       16.40      110.04     29.57 o
  -2   8   7     1693.76     1564.89    147.31 o
   0   8   7      678.34      710.24     79.45 o
   2   8   7     6701.87     6622.25    327.66 o
   4   8   7    13286.81    13815.88   1286.45 o
   6   8   7     9500.38    10541.76   1226.43 o
 -30   0   8    16542.13    17141.86    997.17 o
 -28   0   8    24818.37    25257.94   1240.68 o
 -26   0   8    11920.21    11319.18    603.25 o
 -24   0   8    19915.54    19843.56    852.44 o
 -22   0   8    19799.03    18616.18    852.44 o
 -20   0   8     1370.20     1909.64    335.05 o
 -18   0   8     7960.99     7842.92    405.32 o
 -16   0   8    46492.08    47672.93    579.50 o
 -14   0   8    80879.29    76861.03   1134.31 o
 -12   0   8    55589.07    55050.44    722.15 o
  -4   0   8   209706.55   198103.89  26135.86 o
  -2   0   8   259641.55   252287.70  23531.67 o
   2   0   8   127935.18   132158.83   1642.97 o
   4   0   8   160923.67   160120.88   1989.79 o
   6   0   8    14438.08    13702.90   1385.78 o
   8   0   8     7478.86     7848.23    402.29 o
  10   0   8     8017.59     8439.32    438.76 o
  12   0   8     3249.84     4027.06    452.43 o
  14   0   8    19563.39    18063.44    841.05 o
  16   0   8     8437.86     8052.99    587.29 o
  18   0   8    11600.23    11259.54    532.97 o
  20   0   8     2884.87     3247.18    443.70 o
  22   0   8     7984.35     8106.93    660.22 o
 -31   1   8        3.37       52.18     29.25 o
 -29   1   8      100.08       87.69     37.19 o
 -27   1   8        8.91        2.42     44.45 o
 -25   1   8      460.52      476.75     94.59 o
 -23   1   8      482.00      390.78     70.64 o
 -21   1   8      215.10      178.70     52.48 o
 -19   1   8     1552.01     1858.96    187.87 o
 -17   1   8     1761.76     1908.17    208.18 o
 -15   1   8    10290.39    10553.95    396.68 o
 -13   1   8     2955.08     2832.65    151.96 o
 -11   1   8     7273.08     7157.18    238.51 o
  -9   1   8       52.10       97.95     42.55 o
  -7   1   8     5754.85     5844.26    138.01 o
  -5   1   8     4501.33     4456.34    111.76 o
  -3   1   8    19455.39    19317.68    235.97 o
  -1   1   8      377.77      518.99     37.96 o
   1   1   8    14774.73    16270.33    298.99 o
   3   1   8    25869.26    29637.56   2767.81 o
   5   1   8    18180.93    17637.16    579.50 o
   7   1   8      766.08      670.19     75.38 o
   9   1   8       29.53      124.80     34.38 o
  11   1   8        0.67      100.67     70.47 o
  13   1   8     3424.93     3679.12    332.25 o
  15   1   8      387.76      353.84     69.28 o
  17   1   8       39.24      114.17     53.38 o
  19   1   8      364.01      182.67     60.97 o
  21   1   8       58.36       93.23     37.09 o
  23   1   8     3067.15     3072.27    353.54 o
 -30   2   8    21327.97    20560.14   1294.81 o
 -28   2   8     2523.37     2533.45    266.68 o
 -26   2   8    26858.31    25654.64   2626.27 o
 -24   2   8     5917.51     6396.44    491.37 o
 -22   2   8        4.49      105.46     35.31 o
 -20   2   8      994.86     1092.22    131.26 o
 -18   2   8    40198.11    38414.19   1497.47 o
 -16   2   8     4252.03     4172.28    250.38 o
 -14   2   8    36893.67    41086.91   1449.95 o
 -12   2   8   110719.02   111406.59   3973.89 o
 -10   2   8    84643.96    78118.98   2700.35 o
  -8   2   8   243173.14   234577.41  15464.73 o
  -6   2   8   146169.28   149062.94    927.06 o
  -4   2   8   245272.73   232924.06  15361.34 o
  -2   2   8   170707.20   161521.47   4662.39 o
   0   2   8   156620.83   139821.17   1714.76 o
   2   2   8   198516.88   195825.17  18255.84 o
   4   2   8    57613.57    58513.09    823.76 o
   6   2   8    35089.86    34958.34   1247.32 o
   8   2   8     8280.19     7519.15    416.72 o
  10   2   8     4389.40     4547.03    446.06 o
  12   2   8     1764.50     1927.51    226.97 o
  14   2   8     8482.33     8425.07    440.93 o
  16   2   8     3601.09     3977.79    259.15 o
  18   2   8     5722.10     6846.35    547.25 o
  20   2   8     2872.59     3319.28    360.02 o
  22   2   8     2730.57     2517.96    200.93 o
 -29   3   8     1032.37     1096.22    130.25 o
 -27   3   8        3.10       95.20     32.93 o
 -25   3   8       14.65       82.92     58.69 o
 -23   3   8      615.19      481.53     53.48 o
 -21   3   8      869.44      921.98    109.52 o
 -19   3   8     5255.08     5100.42    264.99 o
 -17   3   8    12630.90    13089.21    325.00 o
 -15   3   8       32.30       57.63     25.18 o
 -13   3   8     1141.68      997.10    110.60 o
 -11   3   8       80.41       36.94     29.63 o
  -9   3   8     1704.85     1893.67    210.77 o
  -7   3   8     1549.38     1923.59    130.23 o
  -5   3   8     5207.53     4940.10    174.59 o
  -3   3   8     4846.14     5221.58    188.35 o
  -1   3   8     4339.65     4046.53    119.41 o
   1   3   8     1235.58     1099.28     82.58 o
   3   3   8      987.19      983.33    160.31 o
   5   3   8    10846.62    11280.92    446.96 o
   7   3   8     4442.26     5003.42    456.87 o
   9   3   8     1931.84     2432.12    218.22 o
  11   3   8      749.25      771.27     92.36 o
  13   3   8     1003.31      990.52    117.23 o
  15   3   8       13.50       56.68     45.20 o
  17   3   8       58.73       25.39     32.48 o
  19   3   8      454.12      639.48     85.01 o
  21   3   8     1960.32     1807.56    145.49 o
 -28   4   8     6865.34     6717.23    841.05 o
 -26   4   8     5932.83     5583.84    491.75 o
 -24   4   8     4771.84     4795.86    396.57 o
 -22   4   8     1649.05     1533.78    156.06 o
 -20   4   8      366.41      370.67     70.96 o
 -18   4   8     6368.35     5732.07    303.38 o
 -16   4   8     6148.11     5872.06    728.67 o
 -14   4   8    11287.73    12178.52    354.33 o
 -12   4   8    46887.33    47160.23   2031.57 o
 -10   4   8    74283.30    74327.97   2541.23 o
  -6   4   8   114922.35   120748.25   2081.31 o
  -4   4   8    53154.91    52997.50    678.90 o
  -2   4   8    61542.95    61367.33    522.36 o
   0   4   8    89460.26    88867.83   1011.58 o
   2   4   8    65617.92    67659.63    886.16 o
   4   4   8    35583.36    34838.86   7717.08 o
   6   4   8     8782.36     8585.91    679.03 o
   8   4   8     3476.72     3261.47    283.86 o
  10   4   8    10095.90     9537.87    500.79 o
  12   4   8     5402.43     5294.06    309.33 o
  14   4   8      328.52      227.89     55.27 o
  16   4   8     4195.30     4651.97    346.96 o
  18   4   8     2618.16     2794.68    316.68 o
  20   4   8      727.88      538.46    137.89 o
 -25   5   8        0.34       39.22     34.36 o
 -23   5   8      149.39      121.39     43.70 o
 -21   5   8       52.57      121.51     33.95 o
 -19   5   8       22.48       64.50     62.87 o
 -17   5   8       55.49       65.52     41.77 o
 -15   5   8     1433.64     1514.88    115.05 o
 -13   5   8     2297.18     2317.84    174.93 o
 -11   5   8     1638.97     1501.30    148.49 o
  -9   5   8      758.46      834.97    104.73 o
  -7   5   8     1377.98     1249.85    125.65 o
  -5   5   8     1605.14     1819.30    198.69 o
  -3   5   8    14538.04    15002.90    223.51 o
  -1   5   8    16137.66    17149.45    261.50 o
   1   5   8     8572.44     9158.98    350.96 o
   3   5   8    12201.71    11750.45    248.88 o
   5   5   8      641.39      555.08    122.29 o
   7   5   8     5329.23     5138.80    403.24 o
   9   5   8     7403.93     7787.85    422.66 o
  11   5   8     1796.85     1722.07    172.05 o
  13   5   8     2643.81     2747.20    283.31 o
  15   5   8      135.61      227.73     97.63 o
  17   5   8     1853.39     1818.64    165.43 o
 -22   6   8     1922.00     1764.80    296.49 o
 -20   6   8       22.80       60.27    149.10 o
 -18   6   8     2715.71     2387.20    257.85 o
 -16   6   8     2395.40     2302.31    177.79 o
 -14   6   8    10965.84    10267.43    321.11 o
 -12   6   8     5259.38     4608.97    731.18 o
 -10   6   8    15712.70    15604.20    405.69 o
  -8   6   8    36372.24    37137.56    717.17 o
  -6   6   8    16886.87    17130.07    372.84 o
  -4   6   8    23635.72    24609.09    604.01 o
  -2   6   8    25987.90    26420.98    317.21 o
   0   6   8    23881.31    24773.32    400.77 o
   2   6   8    19209.67    18666.83    413.28 o
   4   6   8    14260.94    13840.06    270.45 o
   6   6   8     2707.50     2650.94    220.47 o
   8   6   8      766.41      151.57     49.00 o
  10   6   8     1452.62     1266.92    132.88 o
  12   6   8       40.81       11.13     69.14 o
  14   6   8      123.96       59.70     70.28 o
 -19   7   8      835.47      936.47    112.09 o
 -17   7   8       96.96      169.91     43.38 o
 -15   7   8      919.05     1049.71     96.83 o
 -13   7   8     1824.39     1538.92    197.56 o
 -11   7   8      163.43      294.62     58.64 o
  -9   7   8      871.93     1049.42    105.66 o
  -7   7   8     2922.50     3287.72    238.04 o
  -5   7   8     3172.57     3573.87    256.60 o
  -3   7   8      918.03      852.72     86.67 o
  -1   7   8     1712.21     2143.38    173.50 o
   1   7   8     9557.14     9576.99    533.68 o
   3   7   8     6970.65     6069.35    736.02 o
   5   7   8    10074.53     9686.75    454.44 o
   7   7   8     2344.24     2208.19    216.33 o
   9   7   8     2518.20     2347.80    260.41 o
  11   7   8     2497.57     2165.19    146.16 o
 -12   8   8     3048.42     3267.67    291.36 o
 -10   8   8     1481.49     1486.30    140.98 o
  -8   8   8     3092.66     3306.33    232.11 o
  -6   8   8     4618.53     4707.74    317.22 o
  -4   8   8     9854.77     9164.45    419.34 o
  -2   8   8     4134.63     4527.22    293.33 o
   0   8   8     1472.22     1588.37    144.51 o
   2   8   8     3691.47     3616.87    237.97 o
   4   8   8     1231.31     1289.49    154.96 o
 -31   1   9      329.50      459.76     80.91 o
 -29   1   9       78.11       76.89     36.03 o
 -27   1   9      478.74      512.77     64.09 o
 -25   1   9       11.04      108.45     63.25 o
 -23   1   9     1852.89     2056.60    223.52 o
 -21   1   9     3418.32     3348.79    287.77 o
 -19   1   9     3144.50     4152.79    312.12 o
 -17   1   9    35907.42    33382.82   1574.59 o
 -15   1   9    15564.64    14679.22    299.18 o
 -13   1   9    34198.17    35669.13    645.51 o
 -11   1   9    39797.34    37967.63   1664.24 o
  -9   1   9      426.05      456.61     65.90 o
  -7   1   9     4375.12     3755.15    102.24 o
  -5   1   9     5890.75     5752.07    140.43 o
  -3   1   9      976.36     1013.45     45.99 o
  -1   1   9     3334.09     3140.75    159.88 o
   1   1   9    35041.83    31365.03    416.85 o
   3   1   9    37973.10    36667.33    350.85 o
   5   1   9   131881.03   122809.19   1257.24 o
   7   1   9   118462.63   121883.10   3069.78 o
   9   1   9   106798.62   108407.59   3869.60 o
  11   1   9   111848.21   120455.54   2866.17 o
  13   1   9    82697.84    85655.74   3295.61 o
  15   1   9    74716.64    82145.35   1373.33 o
  17   1   9    54959.96    56216.48   1374.10 o
  19   1   9    31689.44    32309.29   1116.64 o
  21   1   9    18069.88    18167.13    790.22 o
 -30   2   9      413.99      339.61    120.42 o
 -28   2   9     1075.59     1200.02    161.83 o
 -26   2   9     2801.30     3385.84    311.21 o
 -24   2   9     2992.06     2687.68    250.20 o
 -22   2   9     9940.02     9925.07    428.40 o
 -20   2   9     4314.31     4848.73    294.42 o
 -18   2   9    12184.06    12401.10    397.00 o
 -16   2   9    14386.62    13583.42    989.97 o
 -14   2   9       38.87      156.22     31.27 o
 -12   2   9    11004.35    11200.10   1238.01 o
 -10   2   9     2851.65     2538.69    205.89 o
  -8   2   9        0.44       14.83      6.39 o
  -6   2   9     4743.95     5112.33    180.65 o
  -4   2   9     1717.66     1845.04     70.25 o
  -2   2   9     7480.19     7421.82    216.27 o
   0   2   9     1656.52     1745.49    331.82 o
   2   2   9      425.95      117.38     38.75 o
   4   2   9     7938.11     7959.18    323.47 o
   6   2   9     2391.57     2888.84    253.57 o
   8   2   9    11295.80    10321.58    568.48 o
  10   2   9     1454.61     1931.06    292.09 o
  12   2   9    10157.53     8948.13    422.03 o
  14   2   9     1490.82     1808.43    201.25 o
  16   2   9      692.13      753.17    120.72 o
  18   2   9        1.96       71.13     36.66 o
  20   2   9      288.00      282.10     65.96 o
 -29   3   9      127.51      195.41     62.30 o
 -27   3   9      673.13      760.48     96.48 o
 -25   3   9      128.12      241.01     49.81 o
 -23   3   9     5503.90     5874.22    364.51 o
 -21   3   9     6233.09     6101.25    335.49 o
 -19   3   9     3871.09     3628.17    377.16 o
 -17   3   9     1188.00     1417.47    175.94 o
 -15   3   9       75.42       80.35     16.97 o
 -13   3   9    23796.29    22734.66    497.07 o
 -11   3   9     1959.73     1648.09    259.83 o
  -9   3   9    12457.55    11899.50    327.80 o
  -7   3   9    43804.96    46604.99    360.21 o
  -5   3   9     7105.81     7329.58    270.80 o
  -3   3   9     1055.23     1256.74     81.09 o
  -1   3   9    29319.26    28891.51    337.20 o
   1   3   9    73409.03    76654.14   3754.70 o
   3   3   9    39587.76    43454.24   1559.39 o
   5   3   9    78661.54    75313.08   3114.42 o
   7   3   9    32103.36    30434.37    658.80 o
   9   3   9    73518.80    72759.44   2136.42 o
  11   3   9    71250.07    73346.55   1287.26 o
  13   3   9    63685.50    56875.42   1347.80 o
  15   3   9    53882.23    52292.90   1671.84 o
  17   3   9    20663.48    20195.21    740.52 o
  19   3   9    22616.69    21852.95    903.25 o
 -28   4   9     7825.08     7818.12    467.68 o
 -26   4   9     8655.49     8762.37    372.57 o
 -24   4   9    21716.35    22594.90    778.10 o
 -22   4   9    18126.81    19425.97    690.08 o
 -20   4   9    24545.19    25856.95    728.79 o
 -18   4   9     7551.62     6275.42    337.73 o
 -16   4   9     8311.28     7964.17    376.77 o
 -14   4   9    33937.99    30101.39   1838.41 o
 -12   4   9     3633.25     3311.02    324.58 o
 -10   4   9     2823.60     2685.97    222.72 o
  -8   4   9      661.97      410.10    291.56 o
  -6   4   9     5015.98     5396.08    301.51 o
  -4   4   9      522.48      612.04     43.18 o
  -2   4   9       13.34       56.59     36.16 o
   0   4   9     5798.26     5604.90    145.34 o
   2   4   9     8529.91     7819.17    334.52 o
   4   4   9     6756.97     6174.11    613.31 o
   6   4   9    16287.99    16617.38    548.65 o
   8   4   9      480.94      630.65     75.11 o
  10   4   9     5404.91     5478.06    316.17 o
  12   4   9    21271.56    20987.61    562.41 o
  14   4   9        7.81       97.56     46.91 o
  16   4   9      136.63      117.58     40.08 o
  18   4   9       34.07       66.47     30.58 o
 -25   5   9      570.35      502.47     89.18 o
 -23   5   9      216.56      235.48     42.02 o
 -21   5   9     2598.44     2602.09    275.53 o
 -19   5   9     4920.45     4789.32    325.48 o
 -17   5   9    16043.47    16287.21    460.12 o
 -15   5   9      282.67      277.12     62.99 o
 -13   5   9     2428.16     2084.40    162.16 o
 -11   5   9    14138.03    13552.55    521.00 o
  -9   5   9       16.00       81.99     42.61 o
  -7   5   9      106.67      184.18     42.25 o
  -5   5   9     1072.62     1152.17     99.00 o
  -3   5   9     2666.24     3161.75    193.16 o
  -1   5   9     1343.04     1356.08     92.57 o
   1   5   9     6914.15     6689.25    192.42 o
   3   5   9    17391.73    16013.29    370.57 o
   5   5   9    31745.93    31425.07    448.80 o
   7   5   9    30971.28    27913.39    878.46 o
   9   5   9    28084.14    29387.21   2379.54 o
  11   5   9    28057.61    28476.62   1361.29 o
  13   5   9    24400.69    24731.97    867.05 o
  15   5   9    23567.26    23433.66    964.49 o
  17   5   9    20422.87    19331.27    843.30 o
 -22   6   9    14423.18    15105.09    639.51 o
 -20   6   9    23391.46    22953.45    789.37 o
 -18   6   9    26143.69    26444.25    685.62 o
 -16   6   9    10428.28    10571.03    389.66 o
 -14   6   9     5682.67     5157.42    407.61 o
 -12   6   9    16514.42    10402.10   3541.20 o
 -10   6   9     8071.19     8567.47    431.54 o
  -8   6   9     2099.27     1995.77    178.69 o
  -6   6   9        2.68       32.31     29.01 o
  -4   6   9     2388.32     2517.61    145.51 o
  -2   6   9      657.79      602.66     56.22 o
   0   6   9     2938.50     3134.80    179.18 o
   2   6   9    11254.64    11244.46    211.79 o
   4   6   9    10963.58    10270.73    212.98 o
   6   6   9     3165.46     3571.06    211.54 o
   8   6   9     2807.36     2890.83    236.67 o
  10   6   9      272.89      266.99     53.57 o
  12   6   9       88.77      121.57     37.65 o
  14   6   9     6105.89     5666.57    388.61 o
 -19   7   9      223.38      270.23     68.18 o
 -17   7   9      129.10      176.80     52.32 o
 -15   7   9      537.42      480.05     64.16 o
 -13   7   9     1345.15     1194.52    119.49 o
 -11   7   9        8.23       78.84     34.75 o
  -9   7   9       61.36       69.70     53.05 o
  -7   7   9      101.27      123.93     33.32 o
  -5   7   9     6437.38     6223.26    393.37 o
  -3   7   9      442.00      412.11     55.18 o
  -1   7   9     2402.32     2473.00    174.66 o
   1   7   9     9912.89     9620.20    408.04 o
   3   7   9     2438.49     2213.42    211.97 o
   5   7   9    13716.48    12809.79    554.97 o
   7   7   9     9454.92    10332.17    473.71 o
   9   7   9     7856.31     7595.13    399.91 o
 -12   8   9     7946.82     8468.87    609.75 o
 -10   8   9     5925.93     6094.47    355.08 o
  -8   8   9       24.84       77.91     56.23 o
  -6   8   9      568.74      557.14     88.97 o
  -4   8   9      573.66      660.76     64.60 o
  -2   8   9     1199.92     1484.68    129.60 o
   0   8   9     1397.61     1537.69    126.29 o
   2   8   9     2878.83     3141.12    266.99 o
 -30   0  10    10360.18     9950.47    784.83 o
 -28   0  10    13237.01    11363.24    602.11 o
 -26   0  10    15330.93    13550.55    686.81 o
 -24   0  10     4664.82     4865.45    556.13 o
 -22   0  10      350.98      329.73     89.65 o
 -20   0  10      312.23      215.00     57.74 o
 -18   0  10     5429.37     5774.44    238.52 o
 -16   0  10    17427.58    17986.31    486.62 o
 -14   0  10     5333.43     5105.15    392.03 o
 -12   0  10   105346.62   103322.67    928.84 o
 -10   0  10    16875.14    15228.87    281.16 o
  -8   0  10    22524.29    18134.67   1369.45 o
  -4   0  10       56.09      129.10     55.84 o
  -2   0  10    92340.49    90674.82   1115.69 o
   0   0  10      543.93      579.31     64.20 o
   2   0  10     1283.12     1821.89    213.87 o
   4   0  10    42350.75    42043.55    652.25 o
   6   0  10    15201.40    15284.72    409.13 o
   8   0  10     1267.67     1551.03    271.99 o
  10   0  10     9245.31     7700.08    402.67 o
  12   0  10     7608.66     8508.46   2032.34 o
  14   0  10     2958.58     2954.68    373.04 o
  16   0  10      370.56      305.42     75.97 o
  18   0  10     4828.45     4660.70    392.03 o
  20   0  10     3759.20     3845.10    472.19 o
 -31   1  10      830.53      833.30    118.23 o
 -29   1  10       72.40       24.82     59.26 o
 -27   1  10      137.60       85.43     91.36 o
 -25   1  10      110.19       83.71     34.48 o
 -23   1  10     2587.15     2829.37    245.62 o
 -21   1  10    17619.22    18522.88    488.01 o
 -19   1  10    13202.54    12879.12    549.30 o
 -17   1  10     1052.13     1137.40    128.29 o
 -15   1  10      114.61      168.09     43.50 o
 -13   1  10     7956.01     7830.48    334.04 o
 -11   1  10     5169.83     5487.99    241.50 o
  -9   1  10    18542.35    19689.41    227.73 o
  -7   1  10     1338.44     1365.20     67.83 o
  -5   1  10     1954.94     1971.35     92.48 o
  -3   1  10     3746.79     3449.60    108.51 o
  -1   1  10     1436.31     1090.94    178.92 o
   1   1  10      774.44      606.54     94.59 o
   3   1  10     1001.39     1711.64    176.59 o
   5   1  10     8584.79     9023.37    555.75 o
   7   1  10      160.40      146.33     26.45 o
   9   1  10      910.71     1038.91    129.41 o
  11   1  10     5857.63     6235.96    345.69 o
  13   1  10      595.93      701.90    128.97 o
  15   1  10        7.53      101.59     60.02 o
  17   1  10       56.69       46.91     29.67 o
  19   1  10     1014.05     1169.36    124.37 o
  21   1  10      123.16       89.78     29.93 o
 -30   2  10    25128.27    24785.51   1030.79 o
 -28   2  10    11115.58    11464.83    664.41 o
 -26   2  10    13768.44    13589.21    590.71 o
 -24   2  10     6873.62     6891.60    280.58 o
 -22   2  10     2228.39     2056.14    227.49 o
 -20   2  10     4985.48     4988.92    279.56 o
 -18   2  10     8036.23     8177.51    326.03 o
 -16   2  10     9864.59     9817.59    520.59 o
 -14   2  10    23794.71    22214.29    781.98 o
 -12   2  10    16367.48    17204.20    319.87 o
 -10   2  10   116554.43   120342.65   1714.76 o
  -8   2  10    75579.97    80699.70    680.62 o
  -6   2  10    24009.28    23520.98    216.91 o
  -4   2  10    15001.99    13930.17    134.37 o
  -2   2  10     2699.65     2499.22    108.15 o
   0   2  10    32425.52    33047.15   1386.92 o
   2   2  10    10397.56    10707.19    534.68 o
   4   2  10      181.03      257.39     37.33 o
   6   2  10      748.17     1028.13    128.12 o
   8   2  10       31.17      131.41     60.59 o
  10   2  10     3144.50     3637.33    417.74 o
  12   2  10     6631.88     6900.60    385.64 o
  14   2  10     2682.48     3094.36    225.02 o
  16   2  10      216.44      267.60     55.18 o
  18   2  10     2408.00     2718.87    285.43 o
  20   2  10     4656.61     4719.96    375.29 o
 -29   3  10     1726.67     1676.74    145.61 o
 -27   3  10     1527.30     1663.17    168.48 o
 -25   3  10      241.80      131.70     65.42 o
 -23   3  10     1079.93      909.55    119.59 o
 -21   3  10     4054.61     4128.88    329.14 o
 -19   3  10     3316.53     2863.87    274.71 o
 -17   3  10      185.37      211.89     53.39 o
 -15   3  10     2365.64     2533.32    166.98 o
 -13   3  10     4868.02     4664.94    743.04 o
 -11   3  10    14069.18    14081.22    450.96 o
  -9   3  10     9020.08     8998.69    359.00 o
  -7   3  10    25319.81    25555.24    296.77 o
  -5   3  10    16759.66    16543.26    340.48 o
  -3   3  10    12543.68    12644.95    294.81 o
  -1   3  10    34024.18    33183.62    355.63 o
   1   3  10    22479.03    20801.30    646.74 o
   3   3  10    30226.14    31907.89    602.05 o
   5   3  10     7080.70     7119.40    309.34 o
   7   3  10     1923.16     2321.74    196.95 o
   9   3  10     4849.71     4851.54    297.68 o
  11   3  10      356.60      495.37     70.09 o
  13   3  10     1161.18     1110.04    116.62 o
  15   3  10     1389.55     1598.44    158.28 o
  17   3  10     3517.99     3397.57    481.57 o
  19   3  10     1561.65     1425.82    172.04 o
 -28   4  10     5049.58     4582.08    493.84 o
 -26   4  10     8615.73     8406.70    360.83 o
 -24   4  10     2660.63     2838.79    373.23 o
 -22   4  10     1790.59     1564.55    152.77 o
 -20   4  10       49.88       36.41     49.38 o
 -18   4  10    10584.91    10410.49    432.55 o
 -16   4  10     3153.96     3010.50    248.74 o
 -14   4  10      702.67      726.15    115.82 o
 -12   4  10    17264.70    17196.20    347.02 o
 -10   4  10     7092.15     6597.53    288.40 o
  -8   4  10    20352.38    20879.22    493.92 o
  -6   4  10    19782.19    18797.50    360.19 o
  -4   4  10       57.59      168.45     29.11 o
  -2   4  10    20795.33    19931.27    289.91 o
   0   4  10     8001.18     7898.18    158.83 o
   2   4  10     1067.51     1160.34    101.36 o
   4   4  10      656.03      595.07     76.95 o
   6   4  10     4376.75     4376.90    294.75 o
   8   4  10     2536.01     2819.39    233.15 o
  10   4  10     2952.53     2991.36    224.94 o
  12   4  10       45.04       87.33     29.03 o
  14   4  10       22.57       53.37     30.96 o
  16   4  10      253.67      277.57     61.48 o
  18   4  10     1998.89     1870.49    184.81 o
 -25   5  10     4931.70     4931.35    383.83 o
 -23   5  10     2823.01     2606.40    440.28 o
 -21   5  10       61.33       73.41     33.81 o
 -19   5  10        8.26        2.94     42.02 o
 -17   5  10     2091.47     1979.35    129.63 o
 -15   5  10     1675.80     1435.37    139.00 o
 -13   5  10     2799.11     2730.66    228.47 o
 -11   5  10     9846.20    11008.79    409.65 o
  -9   5  10    21673.36    22639.76    425.52 o
  -7   5  10    26430.06    27182.02    374.44 o
  -5   5  10    36286.41    39002.50    899.97 o
  -3   5  10    44442.99    47470.43    535.45 o
  -1   5  10    19889.68    20494.50    542.31 o
   1   5  10    29307.16    29439.26    470.22 o
   3   5  10    13291.50    12442.46    243.76 o
   5   5  10     4810.38     3959.44    279.36 o
   7   5  10    11103.81    10201.10    389.37 o
   9   5  10     1052.01      991.47    105.29 o
  11   5  10      553.64      497.04    109.21 o
  13   5  10      129.19       92.32     30.53 o
  15   5  10     1583.06     1864.73    204.76 o
 -22   6  10      780.16      684.01    104.89 o
 -20   6  10       60.20       61.09     20.43 o
 -18   6  10        5.87       69.09     19.16 o
 -16   6  10      932.47      889.80    102.13 o
 -14   6  10      276.21      271.40    106.74 o
 -12   6  10     1728.95     2109.43    246.16 o
 -10   6  10     7664.04     8434.58    398.93 o
  -8   6  10     5303.44     5826.60    306.71 o
  -6   6  10     9123.23     9047.26    431.06 o
  -4   6  10      940.14     1078.45     95.13 o
  -2   6  10     2981.54     3018.02    172.14 o
   0   6  10     1787.69     1518.63    158.10 o
   2   6  10      910.57      921.13     88.08 o
   4   6  10     3405.30     3194.72    165.94 o
   6   6  10      414.86      359.04     45.52 o
   8   6  10      975.36      918.82     82.04 o
  10   6  10      421.71      401.19     88.06 o
  12   6  10      596.53      504.75     92.60 o
 -19   7  10      209.77      212.04     61.50 o
 -17   7  10     3105.24     3094.84    212.19 o
 -15   7  10     2991.47     2971.31    236.50 o
 -13   7  10     4806.39     5250.24    444.65 o
 -11   7  10    13131.58    13973.83   1048.52 o
  -9   7  10    17285.17    18023.97    614.32 o
  -7   7  10    19080.69    20182.62    642.73 o
  -5   7  10    14273.68    16119.88    543.52 o
  -3   7  10    19875.78    19505.20    605.87 o
  -1   7  10    33608.88    35192.70    878.98 o
   1   7  10    19186.13    19339.86    553.69 o
   3   7  10    12618.63    12207.39    568.64 o
   5   7  10     9847.49     9436.11    447.60 o
   7   7  10     2092.21     1663.88    164.87 o
   9   7  10      913.30      745.63     97.73 o
 -12   8  10      629.77      540.93     93.91 o
 -10   8  10      903.82      976.22    102.77 o
  -8   8  10       27.09       71.59     43.38 o
  -6   8  10       67.50       90.50     29.66 o
  -4   8  10        1.41       88.96     31.33 o
  -2   8  10      364.27      382.51     58.06 o
   0   8  10     1073.09      993.24    104.17 o
 -31   1  11     6331.46     6311.90    573.24 o
 -29   1  11    16128.00    16153.35    865.16 o
 -27   1  11    30545.71    30847.55   1031.67 o
 -25   1  11    33220.36    32722.38    809.90 o
 -23   1  11    66863.19    63626.97   1153.24 o
 -21   1  11    62783.71    65637.96   1152.04 o
 -19   1  11    83613.08    81871.13   1576.86 o
 -17   1  11   106748.94   101207.79   1704.76 o
 -15   1  11    93308.34    93827.87    899.96 o
 -13   1  11   105240.12   104479.52   1868.04 o
 -11   1  11    48322.59    46148.95   1143.56 o
  -9   1  11    29123.26    26955.54    287.98 o
  -7   1  11     2330.95     2362.57    108.86 o
  -5   1  11     3229.70     3719.30    146.49 o
  -3   1  11     2961.24     3064.07    168.63 o
  -1   1  11    42130.76    40973.92   1009.33 o
   1   1  11    85921.36    91184.61   1760.53 o
   3   1  11    76314.52    70690.70   1040.10 o
   7   1  11    86004.51    85089.91   1815.99 o
   9   1  11    52573.51    52157.64    922.46 o
  11   1  11    88171.74    87944.05   2721.05 o
  13   1  11    56105.90    56929.46   3556.58 o
  15   1  11    31137.85    32028.57    798.42 o
  17   1  11    24556.44    23166.23    929.18 o
  19   1  11     4034.17     4500.10    402.57 o
 -30   2  11      865.13      871.11    126.35 o
 -28   2  11     3944.19     4211.38    343.98 o
 -26   2  11      791.73      943.29    125.19 o
 -24   2  11     5951.63     5985.10    324.02 o
 -22   2  11     5480.10     5354.38    291.20 o
 -20   2  11     6749.84     6425.57    309.55 o
 -18   2  11     1780.16     1668.26    210.57 o
 -16   2  11     3431.21     3566.26    316.78 o
 -14   2  11       14.22       78.29     19.38 o
 -12   2  11     2120.89     2056.30    195.03 o
 -10   2  11    11567.16    12027.77    612.68 o
  -8   2  11     1666.65     1681.24     91.45 o
  -6   2  11      144.03      127.70     15.01 o
  -4   2  11     1724.98     1610.22    107.50 o
  -2   2  11      741.53      695.24     44.57 o
   0   2  11     1529.09     1496.46    155.91 o
   2   2  11      852.31     1066.40    146.82 o
   4   2  11     1391.51     1775.54    179.39 o
   6   2  11       58.60       81.83     22.24 o
   8   2  11      684.51      786.35     92.07 o
  10   2  11      161.60      203.03     53.27 o
  12   2  11     4727.92     4969.00    344.52 o
  14   2  11     5564.18     6022.11    378.47 o
  16   2  11     4848.32     5329.20    362.83 o
  18   2  11      391.50      459.88     80.84 o
 -29   3  11    10878.32    11651.35    693.18 o
 -27   3  11    15921.53    16734.37    646.49 o
 -25   3  11    20912.65    21730.27    790.88 o
 -23   3  11    76969.14    75866.03   5221.97 o
 -21   3  11    59739.78    60233.47   2294.07 o
 -19   3  11    74352.93    75055.73   2195.49 o
 -17   3  11    58152.74    59754.94    922.71 o
 -15   3  11    21120.39    18880.82   1813.15 o
 -13   3  11    76097.28    75181.81   1746.28 o
 -11   3  11    31118.65    30551.95   1749.14 o
  -9   3  11     7739.19     7379.74    266.62 o
  -7   3  11     3756.44     4176.01    279.93 o
  -5   3  11      586.88      708.75     46.60 o
  -3   3  11    12630.59    12124.17    373.11 o
  -1   3  11     4262.43     3706.86    196.58 o
   1   3  11    18070.16    18249.55    363.49 o
   3   3  11    95033.49    89659.04   2120.47 o
   5   3  11    35802.31    35904.59    899.24 o
   7   3  11    81233.98    80848.25   1408.60 o
   9   3  11    79706.70    82584.41   3302.27 o
  11   3  11    31163.05    32271.53   1864.25 o
  13   3  11    43023.97    43769.93   1505.63 o
  15   3  11    12731.50    12815.28    675.07 o
  17   3  11    13049.63    13716.68    673.51 o
 -28   4  11      998.78      835.52    102.15 o
 -26   4  11     8007.42     8224.40    462.68 o
 -24   4  11     2039.93     1853.20    263.75 o
 -22   4  11      997.85      910.41    112.39 o
 -20   4  11    22743.48    22753.45    615.33 o
 -18   4  11     1373.98     1436.05    132.48 o
 -16   4  11      102.85       90.35     30.47 o
 -14   4  11     1269.65     1232.81    152.28 o
 -12   4  11     1137.76      774.25    247.45 o
 -10   4  11     1274.27     1616.46    192.35 o
  -8   4  11      594.26      717.64     92.23 o
  -6   4  11     6976.31     7690.64    205.99 o
  -4   4  11      156.45      158.50     24.06 o
  -2   4  11        8.98       36.27     13.64 o
   0   4  11     1168.12      971.68     92.97 o
   2   4  11        0.06      107.41     22.26 o
   4   4  11     1246.77     1325.48    147.31 o
   6   4  11      323.42      302.51     60.72 o
   8   4  11     6884.29     6872.74    385.55 o
  10   4  11    12961.97    12708.89   1083.98 o
  12   4  11     5628.93     5592.30    415.13 o
  14   4  11      765.35      793.76     86.60 o
  16   4  11      924.21      904.92    112.94 o
 -25   5  11     8127.62     8246.16    491.48 o
 -23   5  11    18359.85    18484.61    686.92 o
 -21   5  11    16041.13    16280.52    607.83 o
 -19   5  11    22031.05    22614.19    863.55 o
 -17   5  11    21465.88    21331.17    403.75 o
 -15   5  11    20752.77    19534.16    469.01 o
 -13   5  11    19445.29    19154.15    890.05 o
 -11   5  11     8568.34     9302.52    469.12 o
  -9   5  11    10337.75    10483.22    411.28 o
  -7   5  11      622.83      775.73     63.60 o
  -5   5  11      133.30      126.63     27.86 o
  -3   5  11      155.67       81.23     16.92 o
  -1   5  11    18230.76    18318.88    387.53 o
   1   5  11    27164.71    27050.25    598.58 o
   3   5  11    12770.45    11842.66    237.11 o
   5   5  11    26771.00    26466.33    542.60 o
   7   5  11    21740.09    21726.07    575.18 o
   9   5  11     7434.62     7873.87    590.14 o
  11   5  11    20112.50    20889.81    805.82 o
  13   5  11    11384.70    11206.29    921.77 o
  15   5  11    10406.10     9581.45    548.56 o
 -22   6  11    13113.70    13684.32   1572.88 o
 -20   6  11     1262.48     1368.27    201.88 o
 -18   6  11      609.77      673.70     69.21 o
 -16   6  11       65.51       20.89     51.47 o
 -14   6  11        5.67       24.90     36.84 o
 -12   6  11      970.39     1007.08    236.47 o
 -10   6  11      206.87      178.55     38.41 o
  -8   6  11      761.78      980.03    142.41 o
  -6   6  11     2412.54     2533.15    155.45 o
  -4   6  11      824.27      806.23     63.91 o
  -2   6  11      627.25      600.22     63.83 o
   0   6  11      482.53      442.55     51.25 o
   2   6  11      594.87      554.91     67.96 o
   4   6  11      108.42      112.58     22.44 o
   6   6  11     6541.69     6282.16    442.64 o
   8   6  11     7187.33     7030.80    436.62 o
  10   6  11     1131.51      944.67    122.06 o
  12   6  11      436.34      447.09     78.47 o
 -19   7  11     8355.33     8036.01    600.38 o
 -17   7  11    11612.58    12368.53    480.63 o
 -15   7  11     5214.51     5305.11    397.52 o
 -13   7  11     8099.91     9295.77    627.92 o
 -11   7  11     2949.63     3054.12    324.56 o
  -9   7  11      627.79      546.12     61.05 o
  -7   7  11      344.04      307.00     57.40 o
  -5   7  11      935.40      941.86    108.75 o
  -3   7  11     1467.53     1244.64    119.86 o
  -1   7  11      518.14      420.56     44.76 o
   1   7  11      964.04      897.14    118.98 o
   3   7  11     5242.94     4610.22    356.45 o
   5   7  11     7203.68     6698.73    400.50 o
   7   7  11     7762.28     7523.92    436.13 o
 -10   8  11      149.16      240.91     44.62 o
  -8   8  11      779.61      936.01     98.93 o
  -6   8  11      441.22      459.44     65.35 o
  -4   8  11       43.56       46.03     20.09 o
  -2   8  11     1279.67     1222.25    115.61 o
 -30   0  12     6073.33     5805.26    450.53 o
 -28   0  12      840.87      928.03    127.26 o
 -26   0  12     1375.20     1264.23    162.97 o
 -24   0  12     1715.94     1758.06    257.93 o
 -22   0  12    12103.61    12470.23    592.99 o
 -20   0  12        3.48      107.99     51.85 o
 -18   0  12      478.84      604.01    117.38 o
 -16   0  12     8367.36     9669.74    581.97 o
 -14   0  12     7827.92     7832.47    313.60 o
 -12   0  12     6881.58     7817.08    412.93 o
 -10   0  12    24466.17    20404.99    379.70 o
  -8   0  12     4228.73     3803.84    305.42 o
  -6   0  12    86961.08    83263.94   2034.05 o
  -4   0  12   138322.08   156884.11   2750.11 o
  -2   0  12    28109.15    26091.11    911.25 o
   0   0  12    62717.36    65096.30    966.40 o
   2   0  12     1162.96     1053.02    165.62 o
   4   0  12    28239.26    27997.60    741.52 o
   6   0  12    21309.87    22019.08    690.61 o
   8   0  12     1890.11     2347.63    314.54 o
  10   0  12     1312.88     1993.97    278.83 o
  12   0  12     6996.05     7969.80    674.28 o
  14   0  12     1127.47     1412.38    191.84 o
  16   0  12    18415.60    19867.93   1107.72 o
  18   0  12    25621.34    25672.03   1538.88 o
 -31   1  12       38.20       25.85     50.71 o
 -29   1  12        4.39       21.36     72.18 o
 -27   1  12      522.42      526.51     83.49 o
 -25   1  12       47.63       42.13     47.10 o
 -23   1  12        3.02       40.24     30.36 o
 -21   1  12     4863.99     5181.76    325.80 o
 -19   1  12     9325.67     9080.59    589.95 o
 -17   1  12      389.58      458.77     51.63 o
 -15   1  12     3708.36     4314.28    209.38 o
 -13   1  12      874.87      932.88    101.79 o
 -11   1  12      123.06      128.69     18.91 o
  -9   1  12     1280.22     1325.63     82.30 o
  -7   1  12     1881.21     2122.69    124.85 o
  -5   1  12    17710.57    18128.37    411.17 o
  -3   1  12        5.81       28.25     72.18 o
  -1   1  12     9122.89     9103.92    274.14 o
   1   1  12     4199.82     4574.13    278.43 o
   3   1  12     2921.44     3062.60    191.49 o
   5   1  12      654.62      737.50     98.43 o
   7   1  12      749.24      894.60    114.16 o
   9   1  12      931.54      983.58    116.78 o
  11   1  12       12.55       12.35     17.13 o
  13   1  12     3114.03     3332.27    324.98 o
  15   1  12      618.68      790.84    103.34 o
  17   1  12     1607.06     1600.55    176.20 o
  19   1  12       84.86      148.80     46.02 o
 -30   2  12      167.24      186.78     52.72 o
 -28   2  12      620.68      495.73     68.48 o
 -26   2  12      912.40      873.42     87.60 o
 -24   2  12      399.91      343.15     61.54 o
 -22   2  12      545.28      542.80     68.57 o
 -20   2  12     1660.07     1475.35    190.78 o
 -18   2  12        7.00      143.69     40.45 o
 -16   2  12      485.73      459.68     82.91 o
 -14   2  12    16922.67    17261.74    866.68 o
 -12   2  12     5669.46     5605.81    329.35 o
 -10   2  12    20610.12    21815.88    256.68 o
  -8   2  12    38260.98    40058.94    722.12 o
  -6   2  12    29178.20    29887.31    316.78 o
  -4   2  12    65136.19    62370.73    532.91 o
  -2   2  12    27245.94    26737.96    340.59 o
   0   2  12    39335.41    42606.69   1023.96 o
   2   2  12    45948.09    44029.77   1363.95 o
   4   2  12    18808.45    18317.48    463.26 o
   6   2  12    19472.34    18022.68    416.03 o
   8   2  12     1678.91     2176.49    216.52 o
  10   2  12      154.93      165.77     41.75 o
  12   2  12      832.63      840.98    131.89 o
  14   2  12     8797.77     8646.41    642.76 o
  16   2  12     5446.82     5547.96    337.11 o
  18   2  12    10769.27    11941.56    792.67 o
 -29   3  12     2304.24     1980.03    145.71 o
 -27   3  12      688.62      464.21     91.17 o
 -25   3  12      170.34      111.41     36.35 o
 -23   3  12       17.47      -33.91     24.81 o
 -21   3  12      334.84      174.51    165.05 o
 -19   3  12       81.21       65.58     42.56 o
 -17   3  12     4512.95     4548.97    196.11 o
 -15   3  12     4804.62     4807.59    350.19 o
 -13   3  12    13599.35    13725.47   1193.76 o
 -11   3  12    25913.23    26747.25    594.91 o
  -9   3  12    28421.73    29662.84    487.49 o
  -7   3  12    30097.33    30370.73    403.09 o
  -5   3  12    11036.41    10857.84    263.53 o
  -3   3  12    22726.24    23324.28    323.10 o
  -1   3  12    11660.74    11151.95    353.45 o
   1   3  12     2174.90     2342.20    260.56 o
   3   3  12     5202.02     5225.76    517.58 o
   5   3  12       62.61       47.99     25.82 o
   7   3  12      536.56      377.21    109.02 o
   9   3  12      731.18      707.03     83.65 o
  11   3  12       16.23       26.90     18.97 o
  13   3  12      242.43      150.50     77.87 o
  15   3  12     1225.86     1294.29    174.94 o
  17   3  12      249.36      165.87     46.72 o
 -28   4  12      408.87      258.30    100.29 o
 -26   4  12     1759.76     1670.51    207.79 o
 -24   4  12     4569.69     4354.30    261.32 o
 -22   4  12       40.30       30.59     25.07 o
 -20   4  12      191.41       88.23     21.00 o
 -18   4  12     1825.65     2023.24    216.85 o
 -16   4  12     2413.54     2289.57    211.14 o
 -14   4  12    13447.16    12438.96    935.95 o
 -12   4  12     4348.94     5187.74    309.34 o
 -10   4  12     7424.22     7474.69    325.34 o
  -8   4  12      682.90      934.37    169.04 o
  -6   4  12    18681.24    20006.89    337.64 o
  -4   4  12    25750.71    27111.79    382.58 o
  -2   4  12    10118.92    10183.72    253.65 o
   0   4  12    16630.47    15443.76    322.33 o
   2   4  12     8744.36     9339.93    382.98 o
   4   4  12    23393.79    23174.92    436.98 o
   6   4  12     8147.24     8023.83    428.42 o
   8   4  12        7.85      255.32    102.38 o
  10   4  12     2118.12     1952.61    212.81 o
  12   4  12     7656.51     7498.71   1899.44 o
  14   4  12     2042.19     1949.76    219.53 o
  16   4  12     6857.01     6701.32    559.18 o
 -25   5  12     2684.87     2349.24    492.51 o
 -23   5  12        9.17        5.91     53.57 o
 -21   5  12     3040.41     2500.15    325.93 o
 -19   5  12     9707.05    10526.67    477.70 o
 -17   5  12    11327.85     9657.63    581.56 o
 -15   5  12    12241.86    11138.76   1083.06 o
 -13   5  12    17139.60    19189.01    588.64 o
 -11   5  12    24950.03    25365.13    573.43 o
  -9   5  12    34550.32    36644.95    563.46 o
  -7   5  12    13388.59    13734.86    348.28 o
  -5   5  12    14228.59    14442.06    318.48 o
  -3   5  12    16379.17    16749.35    435.36 o
  -1   5  12    15860.61    15472.83    300.57 o
   1   5  12    23194.68    22460.44    596.39 o
   3   5  12     4522.65     4362.30    192.55 o
   5   5  12     2198.95     2042.56    136.09 o
   7   5  12      316.83      319.01     63.04 o
   9   5  12      456.40      445.40     68.00 o
  11   5  12      677.07      628.87    190.89 o
  13   5  12     1838.48     1904.81    499.16 o
 -22   6  12        8.02      101.80     39.86 o
 -20   6  12      856.24     1120.19    109.85 o
 -18   6  12     1336.27     1478.73    119.55 o
 -16   6  12     4663.81     4482.74    399.06 o
 -14   6  12     5327.38     5796.15    689.66 o
 -12   6  12      132.84      158.82     98.77 o
 -10   6  12     5964.26     6144.85    440.45 o
  -8   6  12     6403.63     7419.55    570.39 o
  -6   6  12    12367.18    13081.92    304.92 o
  -4   6  12    25725.59    27159.74    499.84 o
  -2   6  12     1234.59     1303.06     86.87 o
   0   6  12     2245.76     2173.62    137.33 o
   2   6  12      684.95      482.29     92.56 o
   4   6  12      766.98      593.97     89.58 o
   6   6  12     1421.98     1117.51     82.87 o
   8   6  12      476.59      427.99     78.73 o
  10   6  12       94.46       32.41     48.62 o
 -17   7  12     2912.89     3007.31    259.53 o
 -15   7  12     6038.39     6373.01    430.87 o
 -13   7  12    12250.16    12864.33    620.90 o
 -11   7  12    19638.98    19867.23    963.94 o
  -9   7  12    18967.05    19743.86    585.73 o
  -7   7  12    30841.44    32078.02    929.94 o
  -5   7  12    34410.38    37920.78   1085.19 o
  -3   7  12    13232.86    14566.83    540.60 o
  -1   7  12    11028.82    10820.98    483.66 o
   1   7  12     6525.97     6346.91    451.46 o
   3   7  12     2002.96     1978.95    182.50 o
   5   7  12     1694.67     1663.97    129.62 o
  -6   8  12      656.82      630.61     87.26 o
 -31   1  13    19939.93    20396.30   1380.47 o
 -29   1  13    28209.20    28337.56   1140.01 o
 -27   1  13    45314.47    31559.34   1530.52 o
 -25   1  13    56074.68    59904.69   1729.96 o
 -23   1  13    81230.07    86968.82   1453.81 o
 -21   1  13   100210.22   100126.88   4283.10 o
 -19   1  13    49740.05    49156.94   1946.86 o
 -17   1  13    53140.67    54653.74   1733.57 o
 -15   1  13    58994.04    61323.27    655.53 o
 -13   1  13    29156.90    26282.82   1842.02 o
 -11   1  13    36823.21    35175.52    671.52 o
  -9   1  13     4322.52     4539.16    175.08 o
  -7   1  13      345.02      327.84     37.01 o
  -5   1  13      883.19      837.45     64.06 o
  -3   1  13     4982.87     4752.22    193.63 o
  -1   1  13     6122.61     6591.24    324.27 o
   1   1  13    28150.57    30243.16    545.80 o
   3   1  13     8212.41     8491.18    331.21 o
   5   1  13     7818.56     7833.13    569.81 o
   7   1  13     1025.32     1506.00    206.27 o
   9   1  13     2075.26     2626.11    230.59 o
  11   1  13     9505.04     9510.35    756.52 o
  13   1  13       50.21        6.54     24.95 o
  15   1  13       50.96      139.39     30.36 o
  17   1  13      752.06      844.61     99.73 o
 -30   2  13       46.36       60.09     59.45 o
 -28   2  13      653.93      637.21     84.84 o
 -26   2  13      650.67      647.32    103.42 o
 -24   2  13       20.02       71.65     31.69 o
 -22   2  13     2328.39     2257.33    286.08 o
 -20   2  13     3924.77     4167.84    287.36 o
 -18   2  13      112.70      101.88     73.23 o
 -16   2  13      959.67      765.42     96.41 o
 -14   2  13       17.63       35.32     18.23 o
 -12   2  13     3065.01     2991.33    146.15 o
 -10   2  13     6170.82     6780.24    243.16 o
  -8   2  13     4244.67     3922.06    150.15 o
  -6   2  13     3975.61     3718.94    168.24 o
  -4   2  13     4850.55     3232.79    224.89 o
  -2   2  13     2687.02     2274.30    166.41 o
   0   2  13     8632.42     8266.04    439.88 o
   2   2  13     7601.31     7883.94    314.01 o
   4   2  13      336.97      375.80    176.26 o
   6   2  13     4753.35     4910.49    236.78 o
   8   2  13     4114.53     5119.41    387.07 o
  10   2  13     5860.92     6450.70    377.81 o
  12   2  13     6039.46     6534.24    498.20 o
  14   2  13     2363.23     2639.31    277.06 o
  16   2  13     1837.38     1716.04    198.75 o
 -29   3  13    23436.44    24176.12   1731.09 o
 -27   3  13    19037.33    17968.13   1088.61 o
 -25   3  13    35561.44    36129.87   1858.73 o
 -23   3  13    53248.61    59439.75   3069.78 o
 -21   3  13    27383.01    29325.27    724.05 o
 -19   3  13    73185.03    76151.84   1050.50 o
 -17   3  13    56105.63    51586.71   2947.83 o
 -15   3  13    20309.61    21020.48    541.32 o
 -13   3  13    48786.22    50320.38    969.21 o
 -11   3  13    14197.77    13291.71    381.75 o
  -9   3  13     1993.31     2300.92    149.30 o
  -7   3  13      674.50      766.55     60.68 o
  -5   3  13       53.57       73.91     24.83 o
  -3   3  13     1125.38     1137.16     86.28 o
  -1   3  13      861.52      865.28     70.21 o
   1   3  13    18504.38    18314.68    617.32 o
   3   3  13     4292.52     4784.90    518.15 o
   5   3  13     2410.42     2468.39    256.60 o
   7   3  13    13128.72    12826.57    497.06 o
   9   3  13     2091.66     2163.99    201.16 o
  11   3  13        7.59      145.99     41.24 o
  13   3  13      707.91      713.41     82.55 o
  15   3  13      113.41      105.99     41.15 o
 -28   4  13     1135.76     1033.85    189.94 o
 -26   4  13       66.66      171.75     44.44 o
 -24   4  13     1250.57     1291.88    142.31 o
 -22   4  13     1514.16     1371.43    164.30 o
 -20   4  13     3618.58     3782.09    256.60 o
 -18   4  13    10977.12    11101.70    371.99 o
 -16   4  13     4360.26     4160.14    248.53 o
 -14   4  13    10032.41     9424.04    380.79 o
 -12   4  13     4527.82     5153.69    448.25 o
 -10   4  13     1929.72     2484.84    189.47 o
  -8   4  13      288.57      251.67     33.22 o
  -6   4  13      833.79      845.84     67.58 o
  -4   4  13     2297.03     2105.14    125.24 o
  -2   4  13       79.37       34.18     30.69 o
   0   4  13      949.78      755.55     63.25 o
   2   4  13     3118.91     3243.89    208.54 o
   4   4  13    19444.61    20540.26    637.45 o
   6   4  13    14850.14    15243.16    502.59 o
   8   4  13    21691.71    21822.38    896.50 o
  10   4  13    14320.75    14495.40   1066.12 o
  12   4  13     8706.80     8655.67    521.76 o
  14   4  13    12511.50    12645.85    794.90 o
 -25   5  13    16855.53    16578.42    691.52 o
 -23   5  13    23277.16    23202.40    997.08 o
 -21   5  13    36078.04    35941.56   1828.98 o
 -19   5  13    12065.15    11972.33    499.02 o
 -17   5  13    14891.64    14698.50    517.64 o
 -15   5  13    23462.47    23206.39    598.33 o
 -13   5  13     4271.45     4841.59    381.53 o
 -11   5  13     9817.88    10616.08    680.93 o
  -9   5  13     4653.14     5101.42    241.04 o
  -7   5  13     1724.45     1802.90    135.36 o
  -5   5  13      177.05      137.33     23.15 o
  -3   5  13     3962.11     3775.68    177.71 o
  -1   5  13       35.77       66.75     19.13 o
   1   5  13      529.15      439.04     68.56 o
   3   5  13     1340.96     1267.33     88.20 o
   5   5  13     3560.57     3448.24    213.70 o
   7   5  13     1493.77     1374.07    233.63 o
   9   5  13     1543.61     1393.22    177.40 o
  11   5  13      731.67      698.24     90.41 o
 -22   6  13      298.40      245.41    126.11 o
 -20   6  13     1309.86     1257.52    114.34 o
 -18   6  13     5866.92     6016.91    344.70 o
 -16   6  13    10892.93    10798.80    670.89 o
 -14   6  13     1539.99     1737.27    189.64 o
 -12   6  13     1905.18     2022.74    198.45 o
 -10   6  13     1399.17     1582.70    132.47 o
  -8   6  13     2900.94     2773.42    185.87 o
  -6   6  13     1651.91     1610.23    107.75 o
  -4   6  13     3430.13     3255.28    166.37 o
  -2   6  13     7058.56     7109.46    331.53 o
   0   6  13     6476.36     6563.21    356.06 o
   2   6  13     5102.30     5323.90    287.58 o
   4   6  13     9545.02     9517.58    382.16 o
   6   6  13    14980.13    15048.15    467.89 o
   8   6  13    16506.34    16670.63    559.13 o
 -17   7  13     6720.12     6667.26    493.27 o
 -15   7  13     3464.25     3800.52    318.54 o
 -13   7  13     3208.49     3499.70    282.39 o
 -11   7  13     2842.20     2880.56    265.12 o
  -9   7  13     1572.65     1541.60    128.85 o
  -7   7  13     1378.16     1472.25    134.60 o
  -5   7  13     1409.85     1256.67     89.33 o
  -3   7  13      922.04      934.60     76.62 o
  -1   7  13      745.95      591.11     56.93 o
   1   7  13     1090.15      970.80     94.08 o
   3   7  13      794.62      672.84     98.89 o
 -30   0  14     3684.92     3859.16    463.07 o
 -28   0  14     6900.34     6750.01    583.49 o
 -26   0  14     1544.80     1501.27    225.64 o
 -24   0  14     1481.18     1543.06    246.16 o
 -22   0  14     4602.30     4654.62    430.21 o
 -20   0  14    39629.25    39135.16    991.86 o
 -18   0  14     6738.46     6454.09    384.06 o
 -16   0  14    69136.77    69599.70   1666.89 o
 -14   0  14    66196.08    59536.86   1065.93 o
 -12   0  14    51459.80    53153.34   2937.20 o
 -10   0  14   175279.44   200034.95   2890.86 o
  -8   0  14   162115.45   172190.80   1839.17 o
  -6   0  14   260079.95   295365.63  21010.79 o
  -4   0  14   215706.38   176571.42  18835.66 o
  -2   0  14   121738.91   117211.78   1707.92 o
   0   0  14    77541.04    76872.02   1158.62 o
   2   0  14    70416.13    71360.43   1708.68 o
   4   0  14    27215.15    30754.74    942.85 o
   6   0  14     5180.56     6162.73    462.69 o
   8   0  14     4823.68     5242.67    484.73 o
  10   0  14     6392.06     7872.55    533.73 o
  12   0  14     3157.24     3207.67    474.85 o
  14   0  14     5165.10     5231.65    456.99 o
  16   0  14     8840.83     9269.73    736.58 o
 -31   1  14     1421.96     1405.16    233.25 o
 -29   1  14       53.55       -6.67     55.65 o
 -27   1  14      257.62      300.22     65.90 o
 -25   1  14        0.54       40.53     61.36 o
 -23   1  14      173.92      140.64     32.37 o
 -21   1  14      532.68      482.61     76.92 o
 -19   1  14        5.02       15.75     26.36 o
 -17   1  14      798.59      892.35     92.02 o
 -15   1  14        2.82       42.73     15.67 o
 -13   1  14     2049.48     2180.07    205.79 o
 -11   1  14     9238.58     9968.47    346.35 o
  -9   1  14       20.52       47.71     35.04 o
  -7   1  14     2958.00     3250.69    150.15 o
  -5   1  14     9341.42     8762.26    236.58 o
  -3   1  14      235.61      150.24     65.46 o
  -1   1  14     1778.79     2147.98    151.88 o
   1   1  14     3429.74     3876.22    379.31 o
   3   1  14      389.72      540.74     71.03 o
   5   1  14       34.94      192.60     78.25 o
   7   1  14      292.84      240.75     62.18 o
   9   1  14     2856.81     3104.86    247.32 o
  11   1  14     2479.87     2623.20    253.87 o
  13   1  14      123.56      178.47     43.52 o
  15   1  14       89.84      114.61     70.85 o
  17   1  14      282.56      280.74     78.82 o
 -30   2  14     1962.41     1976.93    145.21 o
 -28   2  14     2948.39     2869.67    344.17 o
 -26   2  14        3.26      139.41     44.83 o
 -24   2  14      222.24      264.82     41.64 o
 -22   2  14     3118.52     2785.39    234.99 o
 -20   2  14      232.35      222.13    100.29 o
 -18   2  14    19814.90    19539.06    708.40 o
 -16   2  14    37743.50    39154.74    683.91 o
 -14   2  14    66719.80    69678.82   2041.31 o
 -12   2  14    86204.41    88977.12   2275.13 o
 -10   2  14    80558.91    80976.42   1873.17 o
  -8   2  14   112464.55   118574.42   1216.94 o
  -6   2  14   128365.91   124012.99   1661.23 o
  -4   2  14   112054.35   110802.20    935.28 o
  -2   2  14    90936.07    89808.29   2040.35 o
   0   2  14    62047.05    60616.58    991.67 o
   2   2  14    44100.75    47141.86    815.25 o
   4   2  14    35198.34    34066.73    618.67 o
   6   2  14    21671.53    19153.35   1204.78 o
   8   2  14        2.31       80.27     57.93 o
  10   2  14     1280.58     1332.13    128.66 o
  12   2  14     1370.12     1674.04    172.91 o
  14   2  14     8444.68     8266.32    439.30 o
  16   2  14     8260.50     8751.45    687.95 o
 -29   3  14      706.84      458.82    124.71 o
 -27   3  14      187.03       57.39     23.61 o
 -25   3  14      119.13      194.88     58.88 o
 -23   3  14       14.52      110.04     69.71 o
 -21   3  14     7355.59     6819.78    353.80 o
 -19   3  14    10747.83    10354.45    413.00 o
 -17   3  14     2308.64     2086.76    184.23 o
 -15   3  14     3089.51     3159.33    229.14 o
 -13   3  14     5401.47     5241.77    320.10 o
 -11   3  14     1280.00     1361.13    130.82 o
  -9   3  14     5989.84     6253.16    332.71 o
  -7   3  14       46.67       78.78     11.53 o
  -5   3  14     2600.79     2882.09    139.86 o
  -3   3  14     2457.62     2781.35    216.09 o
  -1   3  14      385.35      357.81     35.02 o
   1   3  14      145.96      105.08     26.89 o
   3   3  14     2467.60     2605.76    249.39 o
   5   3  14     3850.94     4314.45    456.99 o
   7   3  14       37.96       64.70     22.42 o
   9   3  14       28.74       32.31     55.65 o
  11   3  14       52.28       96.31     65.33 o
  13   3  14     1533.85     1594.11    193.34 o
  15   3  14      887.29      693.37    121.07 o
 -28   4  14     2629.87     2454.37    458.32 o
 -26   4  14      367.27      347.83    166.76 o
 -24   4  14        3.84       -4.56     18.99 o
 -22   4  14      369.87      327.77     60.44 o
 -20   4  14     4273.15     3967.23    478.62 o
 -18   4  14     4425.32     3724.39    416.95 o
 -16   4  14    41279.82    41704.49   1047.09 o
 -14   4  14    38196.76    40261.84    734.66 o
 -12   4  14    33432.00    35650.45    643.73 o
 -10   4  14    60375.16    64236.26   1513.82 o
  -8   4  14    71820.21    77239.96   1033.40 o
  -6   4  14    81427.36    80652.34   1285.56 o
  -4   4  14    70337.41    71318.38    884.29 o
  -2   4  14    41584.18    42940.96    840.33 o
   0   4  14    17894.06    18359.34    367.41 o
   2   4  14    32406.68    30801.50    548.30 o
   4   4  14    10993.82    11354.15    449.01 o
   6   4  14     2238.72     1932.02    195.63 o
   8   4  14     1809.98     1597.66    459.46 o
  10   4  14      919.64      750.69     89.85 o
  12   4  14      221.29      303.90    111.69 o
  14   4  14     3974.65     3465.97    284.30 o
 -25   5  14       97.94      162.97     78.25 o
 -23   5  14      739.61      721.66     85.50 o
 -21   5  14        5.26      100.82     29.89 o
 -19   5  14      593.91      630.49     65.54 o
 -17   5  14     2719.20     2551.75    268.54 o
 -15   5  14     4448.18     4347.80    328.02 o
 -13   5  14     7214.40     7523.71    363.11 o
 -11   5  14    13723.76    14260.14    502.33 o
  -9   5  14     6818.82     7122.40    292.82 o
  -7   5  14     3062.46     3293.43    182.00 o
  -5   5  14     3297.01     3356.64    159.05 o
  -3   5  14      370.82      343.02     38.21 o
  -1   5  14        0.57       74.07     19.36 o
   1   5  14       71.93      144.49     23.14 o
   3   5  14      684.80      664.08     61.31 o
   5   5  14      614.53      543.99     62.03 o
   7   5  14     3820.96     3245.60    612.74 o
   9   5  14     1898.83     1332.25    355.56 o
  11   5  14        8.31       25.10     42.36 o
 -22   6  14      562.15      458.39     70.17 o
 -20   6  14     2214.68     2236.58    197.07 o
 -18   6  14      504.74      441.03    120.42 o
 -16   6  14     6098.44     6209.91    421.33 o
 -14   6  14    14593.76    15033.47    912.27 o
 -12   6  14     8473.42    10429.07    643.70 o
 -10   6  14    11670.37    11608.09    398.81 o
  -8   6  14    14830.14    15255.54    412.69 o
  -6   6  14    31968.26    32863.14    793.89 o
  -4   6  14    25592.34    26678.62    653.68 o
  -2   6  14    11561.84    11549.75    311.37 o
   0   6  14    10613.76     9718.91    382.74 o
   2   6  14     7548.83     7140.68    315.33 o
   4   6  14     5387.49     4598.34    298.24 o
   6   6  14     2418.45     2132.02    161.26 o
   8   6  14        2.39       -1.27     20.96 o
 -17   7  14     4425.98     4438.55    371.44 o
 -15   7  14     5651.49     5883.60    439.94 o
 -13   7  14     4214.51     4390.04    377.16 o
 -11   7  14     3731.13     3920.74    458.51 o
  -9   7  14      496.53      466.71     55.80 o
  -7   7  14      207.35      227.97     46.59 o
  -5   7  14      208.18      209.08     33.44 o
  -3   7  14      171.78       84.49     43.04 o
  -1   7  14       84.09       56.97     22.14 o
   1   7  14      174.92      206.47     44.76 o
   3   7  14        2.55       76.89     25.66 o
 -31   1  15     4576.02     4435.40    388.86 o
 -29   1  15     2889.69     2635.70    440.47 o
 -27   1  15    13178.74    12708.49    504.31 o
 -25   1  15     6103.75     6192.28    387.53 o
 -23   1  15    17583.87    16647.35    547.76 o
 -21   1  15    11883.90    11105.69    357.65 o
 -19   1  15      352.36      238.50     71.38 o
 -17   1  15     1958.39     2272.99    198.50 o
 -15   1  15      323.98      418.67     47.29 o
 -13   1  15     2799.02     3139.50    161.58 o
 -11   1  15     1303.74     1548.15    106.69 o
  -9   1  15     6157.15     6535.57    333.59 o
  -7   1  15      646.50      579.64     67.40 o
  -5   1  15     1356.15     1008.32    122.27 o
  -3   1  15    14168.06    13293.01    260.68 o
  -1   1  15     3164.74     3437.92    190.57 o
   1   1  15     4096.56     4479.27    322.18 o
   3   1  15    28939.57    28798.70    850.92 o
   5   1  15    32307.46    32908.19   2090.46 o
   7   1  15    48669.86    47073.53   1008.00 o
   9   1  15    26852.18    26058.94    681.40 o
  11   1  15    19932.57    19590.81    681.76 o
  13   1  15    23395.43    22973.33   1247.89 o
  15   1  15    26659.33    26971.63   1064.71 o
 -30   2  15     2004.94     2070.25    263.45 o
 -28   2  15      746.34      661.26     64.23 o
 -26   2  15     4507.86     4608.11    377.01 o
 -24   2  15     9873.82    10168.93    359.51 o
 -22   2  15     7216.24     7118.26    368.75 o
 -20   2  15     3175.70     3783.60    244.16 o
 -18   2  15     3035.83     3060.63    292.98 o
 -16   2  15     1529.22     1176.12    135.43 o
 -14   2  15     6056.61     5708.90    178.25 o
 -12   2  15     4149.19     4468.05    205.87 o
 -10   2  15      915.46      822.40     66.30 o
  -8   2  15     3133.37     2850.49    150.87 o
  -6   2  15      847.34      610.87    123.10 o
  -4   2  15     2585.43     2112.79    182.52 o
  -2   2  15     2742.49     2740.65    167.51 o
   0   2  15     8327.43     7863.68    281.45 o
   2   2  15     5189.75     5557.26    304.51 o
   4   2  15     4034.43     4550.71    339.07 o
   6   2  15    19307.97    19776.02    640.50 o
   8   2  15     4965.83     5373.12    328.68 o
  10   2  15     1130.36     1392.55    220.33 o
  12   2  15      716.63      622.64     81.64 o
  14   2  15       38.14       96.12     53.95 o
 -29   3  15     7519.54     8223.40    430.45 o
 -27   3  15     1813.21     1767.61    196.81 o
 -25   3  15     5353.67     5542.40    472.95 o
 -23   3  15     4627.28     4669.13    362.64 o
 -21   3  15      851.89      901.31    103.25 o
 -19   3  15     3207.27     3345.38    296.14 o
 -17   3  15     3152.93     2691.74    266.45 o
 -15   3  15      730.48      699.31     87.40 o
 -13   3  15      929.66      614.49    125.52 o
 -11   3  15      120.73      238.72     24.52 o
  -9   3  15       50.68      130.54     27.80 o
  -7   3  15     2586.23     2873.90    141.26 o
  -5   3  15      736.95      913.27     79.06 o
  -3   3  15      931.85      732.98    131.63 o
  -1   3  15    19123.93    18275.42    377.59 o
   1   3  15     6614.00     6646.99    233.42 o
   3   3  15     9167.68     9289.49    534.49 o
   5   3  15    15634.64    15405.79   1072.77 o
   7   3  15    17278.46    17179.12    843.69 o
   9   3  15    24109.09    24560.64    862.58 o
  11   3  15    27199.73    26392.41   1447.51 o
  13   3  15    19323.28    18738.96    850.99 o
 -26   4  15     4643.12     4544.19    344.26 o
 -24   4  15     2784.51     2298.88    290.23 o
 -22   4  15    10130.81    10437.76    377.60 o
 -20   4  15    21742.73    21797.90    412.04 o
 -18   4  15    13977.79    13066.43    657.43 o
 -16   4  15    12523.20    12897.00    425.48 o
 -14   4  15     2457.38     2707.15    358.03 o
 -12   4  15      822.08      913.43     97.19 o
 -10   4  15     7039.10     7394.58    345.75 o
  -8   4  15     2338.78     2218.97    148.69 o
  -6   4  15       23.74       -7.11     19.84 o
  -4   4  15     1304.54     1144.39     85.65 o
  -2   4  15    33387.19    32628.47    879.04 o
   0   4  15     3017.33     2896.83    238.15 o
   2   4  15     8986.54     8704.59    241.97 o
   4   4  15    11799.06    11342.56    325.26 o
   6   4  15     1976.08     1871.40    276.74 o
   8   4  15     9969.37    10062.74    572.75 o
  10   4  15     7001.87     6583.52    760.13 o
  12   4  15     4987.94     4791.57    405.00 o
 -25   5  15     1486.38     1278.66    208.17 o
 -23   5  15     1078.58      958.23    118.86 o
 -21   5  15     1837.52     1811.48    158.82 o
 -19   5  15      143.06      308.64     60.93 o
 -17   5  15     5648.44     5883.14    494.89 o
 -15   5  15        2.90      -14.18     51.66 o
 -13   5  15      448.67      518.78     83.20 o
 -11   5  15      493.94      444.10     60.59 o
  -9   5  15      982.79     1021.36     70.63 o
  -7   5  15     3541.92     3461.16    154.32 o
  -5   5  15     3095.33     3125.79    142.34 o
  -3   5  15     9343.32     9122.31    414.19 o
  -1   5  15     3652.13     3801.78    188.98 o
   1   5  15     6097.20     6601.98    343.80 o
   3   5  15    18153.37    17661.44    470.58 o
   5   5  15     4240.82     4670.93    237.74 o
   7   5  15    12410.95    13105.29    940.95 o
   9   5  15    15385.68    15276.72    957.66 o
 -20   6  15    11298.45    12785.41    493.33 o
 -18   6  15    19365.99    21661.24    970.07 o
 -16   6  15    10213.31    11110.99    682.13 o
 -14   6  15     7548.02     8061.26    495.08 o
 -12   6  15     4261.14     4702.78    318.40 o
 -10   6  15     2151.94     2060.95    174.09 o
  -8   6  15     3188.12     2903.86    199.77 o
  -6   6  15     2628.36     2455.34    198.05 o
  -4   6  15     6171.03     5809.74    283.59 o
  -2   6  15     3076.71     2892.14    210.71 o
   0   6  15     7481.37     7566.13    311.12 o
   2   6  15     7382.31     7014.28    309.31 o
   4   6  15    13648.89    13326.17    434.38 o
   6   6  15    19979.26    19695.90    559.24 o
 -15   7  15        1.22       44.02     27.68 o
 -13   7  15      473.35      466.23     85.07 o
 -11   7  15     2351.79     2600.42    226.05 o
  -9   7  15     1574.80     1574.37    138.44 o
  -7   7  15      729.28      805.48     75.07 o
  -5   7  15       14.05       11.05     15.82 o
  -3   7  15      386.37      458.74     69.24 o
  -1   7  15     2393.10     2173.47    124.49 o
 -30   0  16     9797.31     9751.79    821.29 o
 -28   0  16    10936.33    11029.27    944.38 o
 -26   0  16       73.59      227.16     79.01 o
 -24   0  16      138.44      205.62     41.41 o
 -22   0  16      187.74      187.28     55.46 o
 -20   0  16    12530.25    11543.66    624.14 o
 -18   0  16    21223.19    18590.71    842.19 o
 -16   0  16    53593.33    58485.81   1000.76 o
 -14   0  16    80830.71    78875.62   1921.60 o
 -12   0  16    92678.83    89133.66   1507.31 o
 -10   0  16    80122.57    80145.25   4778.46 o
  -8   0  16    80833.02    84793.99   2594.93 o
  -6   0  16    57453.14    54325.07    944.04 o
  -4   0  16    46848.14    49523.97    856.87 o
  -2   0  16    43904.96    40578.32    725.62 o
   0   0  16    35185.00    38641.46   2682.11 o
   2   0  16    33933.50    36907.59   1024.53 o
   4   0  16    18157.50    16585.41    828.51 o
   6   0  16     5169.13     5319.02    444.84 o
   8   0  16     5479.06     6079.53    629.07 o
  10   0  16     4552.70     4465.82    548.92 o
  12   0  16       38.56      102.19     57.36 o
  14   0  16      198.14      306.56     94.21 o
 -31   1  16     1192.51     1163.41    141.00 o
 -29   1  16      426.99      549.68    103.71 o
 -27   1  16       95.84      153.95     43.00 o
 -25   1  16      733.47      623.24     84.59 o
 -23   1  16     1101.40     1102.41    109.51 o
 -21   1  16     7651.43     6928.15    477.31 o
 -19   1  16      596.49      560.03     54.68 o
 -17   1  16      192.35      184.17     38.71 o
 -15   1  16       38.85       57.19     30.13 o
 -13   1  16     3381.70     3840.34    277.65 o
 -11   1  16      910.88     1008.14    113.86 o
  -9   1  16      744.72      757.41     67.73 o
  -7   1  16    15291.70    15424.98    462.75 o
  -5   1  16    14528.53    14714.58    383.49 o
  -3   1  16      124.64      116.89     22.58 o
  -1   1  16      302.56      301.34     40.22 o
   1   1  16     2904.38     3279.79    362.02 o
   7   1  16      590.52      623.63     83.16 o
   9   1  16       84.07       77.49     52.05 o
  11   1  16      138.81      176.90     44.44 o
  13   1  16      260.04      229.66     59.74 o
  15   1  16     1772.36     1748.31    193.49 o
 -30   2  16     8496.44     8084.27    481.79 o
 -28   2  16     2573.73     2440.80    214.21 o
 -26   2  16     3357.03     3160.46    345.30 o
 -24   2  16      109.64       84.38     36.84 o
 -22   2  16     1700.65     1987.04    183.08 o
 -20   2  16    11648.56    12102.90    639.57 o
 -18   2  16    42205.67    42508.59   1019.86 o
 -16   2  16    46185.68    49414.78   1834.93 o
 -14   2  16    68783.76    64317.28   2131.04 o
 -12   2  16    41911.55    44691.01    579.14 o
 -10   2  16    76993.13    79533.16    953.76 o
  -8   2  16   110220.22   105853.14   2719.72 o
  -6   2  16    73994.24    73294.10    884.68 o
  -4   2  16    87866.97    89573.02   1424.79 o
  -2   2  16    14788.82    14943.36    315.30 o
   0   2  16    12467.02    12641.16    376.99 o
   2   2  16    12582.74    13375.12    484.35 o
   4   2  16      146.12      159.00     32.50 o
   6   2  16     1340.00     1570.96    147.66 o
   8   2  16        0.59      120.30     47.29 o
  10   2  16       40.62       37.65     22.38 o
  12   2  16       23.10      139.90     41.50 o
  14   2  16      404.45      400.34    149.48 o
 -29   3  16      469.37      372.49     65.33 o
 -27   3  16       95.16      144.80     41.60 o
 -25   3  16        6.09       91.93     57.74 o
 -23   3  16     1151.16      965.51    126.18 o
 -21   3  16      123.73      141.37     45.38 o
 -19   3  16      287.35      318.98     53.16 o
 -17   3  16      877.68      711.03     73.90 o
 -15   3  16     5042.70     4761.14    283.25 o
 -13   3  16      203.14      120.64     29.88 o
 -11   3  16      997.61     1003.40     81.00 o
  -9   3  16     1380.71     1501.43    122.60 o
  -7   3  16      760.47      708.82     54.40 o
  -5   3  16     2031.03     1661.51    148.69 o
  -3   3  16     4690.76     4705.98    366.84 o
  -1   3  16     4424.46     4353.74    333.46 o
   1   3  16     5150.76     5359.25    259.68 o
   3   3  16    10511.34    10774.52    596.97 o
   5   3  16     1803.08     1597.57    275.41 o
   7   3  16      198.85      174.78     68.38 o
   9   3  16       12.73       24.41     48.24 o
  11   3  16        0.57       49.59     89.08 o
  13   3  16       13.89       41.42     26.14 o
 -26   4  16       54.74      211.43    100.10 o
 -24   4  16        8.67       47.32     31.34 o
 -22   4  16       68.08       99.51     24.84 o
 -20   4  16     1551.75     1434.99    155.82 o
 -18   4  16     9083.35     8780.13    307.72 o
 -16   4  16    17270.72    19856.74   1274.87 o
 -14   4  16    28790.69    32327.07    588.08 o
 -12   4  16    20426.00    19979.32    532.53 o
 -10   4  16    24490.72    24989.71    547.57 o
  -8   4  16    59184.15    60223.47   1029.34 o
  -6   4  16    34854.76    34369.03    478.21 o
  -4   4  16    35515.32    35763.34    451.07 o
  -2   4  16    10867.93    10196.70    460.11 o
   0   4  16     4128.15     3973.17    236.03 o
   2   4  16    11089.62    10149.15    232.60 o
   4   4  16     2961.20     2818.20    325.13 o
   6   4  16     4877.15     4451.93    311.69 o
   8   4  16      133.65      150.72     43.08 o
  10   4  16       60.60       91.27     56.79 o
 -25   5  16      961.61      925.50    118.60 o
 -23   5  16      537.29      628.26     66.16 o
 -21   5  16      542.81      481.93     61.65 o
 -19   5  16       46.07      125.63     39.58 o
 -17   5  16      526.95      665.86     85.91 o
 -15   5  16       54.98       90.41     58.50 o
 -13   5  16      349.40      351.67     47.27 o
 -11   5  16     3970.47     5169.92    290.46 o
  -9   5  16    11605.22    12863.34    306.55 o
  -7   5  16    18091.09    20783.91    828.20 o
  -5   5  16    16036.82    16364.63    387.72 o
  -3   5  16    10148.64    10509.99    279.05 o
  -1   5  16     6006.57     5775.42    317.03 o
   1   5  16     6254.94     6245.79    345.67 o
   3   5  16     3786.19     3612.67    238.77 o
   5   5  16     2333.26     2353.72    170.25 o
   7   5  16     1141.87     1157.12    138.65 o
 -20   6  16     3180.27     2888.52    202.35 o
 -18   6  16     5217.27     5359.90    413.60 o
 -16   6  16     9432.11     9886.30    574.53 o
 -14   6  16    10075.46    10752.25    689.14 o
 -12   6  16     9073.14     8761.42    601.47 o
 -10   6  16    15309.66    16520.68    804.73 o
  -8   6  16     8131.24     8819.86    476.28 o
  -6   6  16     6065.33     5760.08    406.78 o
  -4   6  16     8472.81     8406.96    342.28 o
  -2   6  16     4386.95     4527.51    382.88 o
   0   6  16     7103.88     6804.86    272.80 o
   2   6  16     4416.09     3815.98    395.32 o
   4   6  16     1255.37     1063.43     93.86 o
 -13   7  16     2717.71     3173.86    254.77 o
 -11   7  16      976.92     1129.06    141.75 o
  -9   7  16     2047.95     2115.05    112.12 o
  -7   7  16     4888.14     5068.21    261.40 o
  -5   7  16     6637.61     6218.37    301.46 o
  -3   7  16     7597.27     7553.87    383.80 o
 -31   1  17     4594.60     3712.71    365.25 o
 -29   1  17     9080.61     9194.06    486.08 o
 -27   1  17     9431.65     9885.44    487.78 o
 -25   1  17    17183.12    17381.92    657.69 o
 -23   1  17     6149.92     5651.57    343.97 o
 -21   1  17    24382.51    23851.05    690.51 o
 -19   1  17    39051.39    39623.18    907.68 o
 -17   1  17    28680.89    28536.06    516.77 o
 -15   1  17    18335.27    17856.94    399.39 o
 -13   1  17     3206.30     3172.85    234.70 o
 -11   1  17     8354.57     8401.81    273.75 o
  -9   1  17      963.13      894.34     82.72 o
  -7   1  17      586.43      374.58     49.02 o
  -5   1  17    12984.19    13177.52    552.48 o
  -3   1  17    37058.84    36588.01    652.96 o
  -1   1  17    30238.30    29545.25    388.48 o
   1   1  17    43728.20    43941.45   1738.72 o
   3   1  17    64246.12    62746.14   1059.13 o
   5   1  17    87991.93    88241.26  25989.51 o
   7   1  17    69273.19    69939.55   3222.00 o
   9   1  17    61210.20    61376.02   4580.35 o
  11   1  17    40628.41    42123.48   2749.92 o
  13   1  17    29713.10    32337.56   1503.17 o
 -30   2  17     2603.11     2576.17    162.27 o
 -28   2  17     1264.91     1143.25    135.42 o
 -26   2  17     3934.62     3216.26    458.90 o
 -24   2  17      577.20      432.62     80.03 o
 -22   2  17     1331.28     1327.46    136.51 o
 -20   2  17    10651.56    11138.26    535.51 o
 -18   2  17     3771.35     3599.45    226.50 o
 -16   2  17      189.78      201.18     34.43 o
 -14   2  17     2598.01     2620.61    167.26 o
 -12   2  17     1264.28     1313.43     95.22 o
 -10   2  17     6705.21     6532.75    243.16 o
  -8   2  17      114.81       94.00     26.69 o
  -6   2  17     1469.84     1137.22     97.84 o
  -4   2  17      226.21       79.74     20.36 o
  -2   2  17      201.03      187.88     31.14 o
   0   2  17     1531.35     1616.69    127.89 o
   2   2  17       42.36      117.63     75.78 o
   4   2  17     1781.28     2049.64    202.73 o
   6   2  17     1425.25     1471.93    163.60 o
   8   2  17        0.90       50.85    103.71 o
  10   2  17      773.29      507.25     64.72 o
  12   2  17      520.52      471.16     85.78 o
 -29   3  17     3685.19     3471.90    312.09 o
 -27   3  17     3018.56     2964.64    271.67 o
 -25   3  17     6759.77     6763.29    384.38 o
 -23   3  17    16147.10    16409.69   1863.86 o
 -21   3  17    25378.53    27459.64    722.94 o
 -19   3  17    20164.58    20301.40    490.84 o
 -17   3  17     6684.75     6619.22    286.10 o
 -15   3  17     9942.69     9391.32    466.78 o
 -13   3  17     8254.41     7718.89    506.85 o
 -11   3  17     1563.65     1712.03    121.75 o
  -9   3  17     3587.99     3599.58    302.06 o
  -7   3  17     6461.98     6270.93    219.33 o
  -5   3  17    24286.20    23289.11    303.89 o
  -3   3  17    10276.71    10233.97    355.16 o
  -1   3  17    41226.51    39885.91    792.30 o
   1   3  17    36964.67    35979.62    859.08 o
   3   3  17    40130.41    40571.73    852.71 o
   5   3  17    62099.61    65046.45   4184.15 o
   7   3  17    34129.34    37743.25   2065.95 o
   9   3  17    32063.84    31038.16   1396.61 o
  11   3  17    27553.70    24482.82    983.84 o
 -26   4  17     6032.46     6114.86    589.95 o
 -24   4  17    14205.78    14796.90    998.31 o
 -22   4  17    11928.81    12420.88    956.14 o
 -20   4  17     2024.83     1950.42    180.39 o
 -18   4  17     3063.58     3309.54    321.09 o
 -16   4  17     5707.29     5407.19    424.14 o
 -14   4  17      130.42      221.27     45.35 o
 -12   4  17     1500.98     1660.83    149.71 o
 -10   4  17     5679.17     5487.11    461.23 o
  -8   4  17      434.22      347.07     42.85 o
  -4   4  17    11141.01    10865.93    288.24 o
  -2   4  17     4657.28     5190.16    248.42 o
   0   4  17      330.84      229.92     47.54 o
   2   4  17     2740.75     2836.48    267.95 o
   4   4  17      832.09      795.16     95.10 o
   6   4  17      776.73      666.28    189.37 o
   8   4  17        6.84       51.03     28.87 o
 -23   5  17     3535.77     3772.09    390.28 o
 -21   5  17     5102.46     5779.20    331.38 o
 -19   5  17     4495.17     4655.23    334.68 o
 -17   5  17     5964.01     5801.91    422.46 o
 -15   5  17     8370.02     8789.97   1077.52 o
 -13   5  17     1226.11     1401.39    151.55 o
 -11   5  17     1226.33     1242.62    121.74 o
  -9   5  17     1265.51     1125.06    138.61 o
  -7   5  17       58.59       41.12     30.46 o
  -5   5  17       10.34       37.35     16.72 o
  -3   5  17    10825.13    10520.98    337.42 o
  -1   5  17    12399.20    12260.04    359.51 o
   1   5  17    19257.23    18572.53    522.97 o
   3   5  17    19820.95    18874.03    574.63 o
   5   5  17    19940.87    18953.95    576.82 o
   7   5  17    23219.00    21658.74    891.73 o
 -20   6  17    11469.49    11852.25    731.56 o
 -18   6  17     5069.78     5034.78    420.90 o
 -16   6  17      569.67      512.68     87.93 o
 -14   6  17      733.95      717.32    177.78 o
 -12   6  17       29.77       41.80     65.71 o
 -10   6  17      109.01      199.47     37.24 o
  -8   6  17      692.08      691.75     62.34 o
  -6   6  17      589.83      451.90     45.03 o
  -4   6  17     1586.95     1352.17    117.28 o
  -2   6  17     4673.08     4139.29    391.65 o
   0   6  17     1003.82      892.21     76.70 o
   2   6  17      436.35      286.39     72.77 o
  -9   7  17      157.87       92.50     41.14 o
 -30   0  18     1703.56     1598.90    257.17 o
 -28   0  18      475.81      237.04     72.94 o
 -26   0  18       42.19       25.07     31.91 o
 -24   0  18      317.44      401.15    107.12 o
 -22   0  18     1018.38     1116.45    143.60 o
 -20   0  18     2980.66     2791.71    312.26 o
 -18   0  18    19139.79    18628.87    763.55 o
 -16   0  18    14385.58    14169.63    465.15 o
 -14   0  18    13580.47    13361.04    657.18 o
 -12   0  18     3993.70     4581.14    267.84 o
 -10   0  18      971.34      948.00    116.36 o
  -8   0  18      199.88      334.39     46.69 o
  -6   0  18     2546.17     2852.61    262.57 o
  -4   0  18     1451.37     1659.79    241.03 o
  -2   0  18     1486.90     1695.38    163.44 o
   0   0  18     2741.10     2812.85    233.37 o
   2   0  18       81.64      110.16     42.17 o
   4   0  18     1781.27     1783.52    235.52 o
   6   0  18     5230.03     5603.93    585.76 o
   8   0  18       46.99       61.92     37.23 o
  10   0  18     2468.55     1984.10    300.10 o
  12   0  18     4985.48     4836.96    473.33 o
 -29   1  18      157.34      194.12     69.90 o
 -27   1  18     1395.39     1389.71    140.57 o
 -25   1  18      903.15      858.65    109.76 o
 -23   1  18       33.23       -9.13     28.11 o
 -21   1  18      166.38      145.62     43.53 o
 -19   1  18     3780.25     3826.44    276.21 o
 -17   1  18        2.35       30.93     13.02 o
 -15   1  18     4117.87     4204.63    181.98 o
 -13   1  18     1508.60     1786.36    122.71 o
 -11   1  18      595.57      547.64     48.96 o
  -9   1  18     1944.60     2225.30    145.89 o
  -7   1  18     3987.15     4585.49    233.64 o
  -5   1  18        3.55       18.90     25.52 o
  -3   1  18     2258.84     2148.15    288.30 o
  -1   1  18      644.07      615.04     54.25 o
   1   1  18      211.72      276.61     57.62 o
   3   1  18     2729.78     2758.46    277.69 o
   5   1  18      873.12     1177.23    162.97 o
   7   1  18        6.02      112.98     41.60 o
   9   1  18      772.24      722.54     85.13 o
  11   1  18      479.70      427.24     80.23 o
 -28   2  18     1794.50     1550.11    219.29 o
 -26   2  18       71.40      110.83     52.81 o
 -24   2  18     1256.12     1284.91    158.69 o
 -22   2  18       52.44      109.54     28.44 o
 -20   2  18     4279.06     4638.06    269.08 o
 -18   2  18      407.34      571.00    123.49 o
 -16   2  18     1192.47     1189.42    109.75 o
 -14   2  18     3976.89     4386.18    251.67 o
 -12   2  18     1343.53     1272.93     99.52 o
 -10   2  18     3660.31     3932.33    224.05 o
  -8   2  18     2670.59     2879.65    253.59 o
  -6   2  18     1921.45     2016.11    151.06 o
  -4   2  18       93.30      175.81     32.50 o
  -2   2  18     7537.65     7528.98    263.07 o
   0   2  18        2.31      158.29     70.24 o
   2   2  18      166.94      257.39     64.66 o
   4   2  18      601.00      487.50    101.81 o
   6   2  18      305.60      236.70     44.44 o
   8   2  18      798.25      467.86    237.61 o
  10   2  18      492.57      464.19    141.32 o
 -27   3  18      619.27      479.05    168.66 o
 -25   3  18        6.68       -8.11     36.46 o
 -23   3  18        7.56       -4.36     21.62 o
 -21   3  18       75.55       48.21     29.87 o
 -19   3  18      780.07      560.99     58.20 o
 -17   3  18    13447.64    13732.77    351.72 o
 -15   3  18     4884.30     5064.30    256.84 o
 -13   3  18     4264.87     4239.58    266.25 o
 -11   3  18    11216.60    11711.69    426.69 o
  -9   3  18    17332.85    17651.65    385.65 o
  -7   3  18    53557.07    54636.56   1952.97 o
  -5   3  18    22722.40    22295.10    497.20 o
  -3   3  18     2842.31     2744.51    341.37 o
  -1   3  18     3693.10     3338.92    208.91 o
   1   3  18     4533.73     4818.80    224.57 o
   3   3  18     1812.90     1844.92    131.78 o
   5   3  18       71.26      107.54     78.44 o
   7   3  18        3.20      111.43     38.93 o
   9   3  18      790.27      876.92    196.20 o
 -26   4  18     1765.78     1451.89    239.32 o
 -24   4  18        7.13      143.38     35.03 o
 -22   4  18      381.01      419.26     61.27 o
 -20   4  18     2574.73     2407.58    262.70 o
 -18   4  18     4803.35     4742.54    398.79 o
 -16   4  18     1501.70     1514.53    139.54 o
 -14   4  18      652.61      590.18     72.39 o
 -12   4  18      276.05      338.41     52.43 o
 -10   4  18     2168.28     2560.60    147.78 o
  -8   4  18      173.36      169.61     21.09 o
  -6   4  18      105.71      138.71     23.52 o
  -4   4  18      869.50      841.45     83.35 o
  -2   4  18     3573.25     3461.26    253.37 o
   0   4  18      781.41      734.81     72.38 o
   2   4  18      359.19      314.99     61.38 o
   4   4  18     1176.90     1190.20     96.98 o
   6   4  18      160.55       34.50    131.82 o
   8   4  18      270.14      251.48     98.77 o
 -23   5  18      138.04      151.38     56.19 o
 -21   5  18     1697.36     1643.91    169.62 o
 -19   5  18     3547.07     3562.66    326.69 o
 -17   5  18     7233.67     7134.03    549.11 o
 -15   5  18    14989.03    16024.27    689.81 o
 -13   5  18    13967.98    15490.51    672.42 o
 -11   5  18    12078.44    13580.22    630.25 o
  -9   5  18    17517.84    18818.08    518.36 o
  -7   5  18    13437.16    14244.36    415.45 o
  -5   5  18    10992.25    11569.83    515.40 o
  -3   5  18    12499.57    12286.41    483.75 o
  -1   5  18     8802.92     8575.67    359.96 o
   1   5  18     8717.32     8230.11    576.67 o
   3   5  18     4932.98     4416.46    320.04 o
   5   5  18      588.95      443.81     54.32 o
 -18   6  18       36.30       69.81     34.09 o
 -16   6  18       26.97       92.35     35.47 o
 -14   6  18     1222.97     1384.73    175.69 o
 -12   6  18       70.01       97.37     48.24 o
 -10   6  18        0.17       74.75     25.69 o
  -8   6  18        3.20       95.83     33.89 o
  -6   6  18      131.08      115.87     45.30 o
  -4   6  18      219.26      264.82     49.88 o
  -2   6  18      110.40       88.64     29.74 o
   0   6  18       20.54      129.66     37.00 o
 -29   1  19    40337.90    40234.66   2274.59 o
 -27   1  19    36804.92    39658.44   1599.14 o
 -25   1  19    41117.78    42431.27   1472.41 o
 -23   1  19    55577.40    57529.47   1910.42 o
 -21   1  19    62974.98    62763.84   1944.92 o
 -19   1  19    61737.43    67316.88   1091.39 o
 -15   1  19     8838.34     8432.18    329.91 o
 -13   1  19    14720.12    13825.17    361.45 o
 -11   1  19     5411.40     5526.07    214.44 o
  -9   1  19       53.21       29.72     24.24 o
  -7   1  19     5511.23     5331.47    233.14 o
  -5   1  19    25718.62    25289.71    612.02 o
  -3   1  19    21294.59    21126.57    474.89 o
  -1   1  19    24484.86    24036.66    921.55 o
   1   1  19    20979.34    21437.06   1168.84 o
   3   1  19    32213.19    31744.55    789.28 o
   5   1  19    30278.66    30891.81   1092.41 o
   7   1  19    17866.57    18314.88   1103.73 o
   9   1  19    16884.06    17352.55    772.46 o
 -28   2  19        1.30       71.88     37.42 o
 -26   2  19       22.60       92.06    102.95 o
 -24   2  19       65.50      106.89     35.03 o
 -22   2  19       11.44       15.31     14.04 o
 -20   2  19      670.22      615.88     56.61 o
 -18   2  19      713.53      585.66     61.32 o
 -16   2  19      278.00      243.73     36.69 o
 -14   2  19      389.87      425.48     43.32 o
 -12   2  19      763.03      753.35     56.25 o
 -10   2  19       65.89       61.34     15.15 o
  -8   2  19        0.91      -13.05     33.07 o
  -6   2  19     2997.43     2829.09    267.57 o
  -4   2  19       68.70        5.61     18.26 o
  -2   2  19     1151.48      989.48    154.11 o
   0   2  19     1105.22     1320.56    105.10 o
   2   2  19      231.85      244.19     42.30 o
   4   2  19      308.74      378.70     64.54 o
   6   2  19     3094.93     3477.58    406.27 o
   8   2  19     3689.20     3242.69    508.65 o
  10   2  19     2906.32     2656.58    216.46 o
 -27   3  19    33926.40    37872.13   2422.09 o
 -25   3  19    39511.26    40886.51   3152.40 o
 -23   3  19    25095.56    27162.84   1286.74 o
 -21   3  19    31254.37    21999.40   1030.60 o
 -19   3  19    42172.05    40658.04   2261.39 o
 -17   3  19    20186.59    19033.56   1532.22 o
 -15   3  19    26697.21    25881.42    891.15 o
 -13   3  19     4320.61     3977.18    205.77 o
 -11   3  19        9.89       88.10     19.58 o
  -9   3  19     7856.85     7859.29    373.52 o
  -5   3  19     6046.49     5160.25    530.04 o
  -3   3  19     6114.63     6062.06    461.97 o
  -1   3  19    27086.03    26564.53    755.51 o
   1   3  19    11325.65    11545.45    348.04 o
   3   3  19    31455.51    29293.11    743.50 o
   5   3  19    25853.37    25224.28    960.53 o
   7   3  19    13621.50    12772.93    614.01 o
 -26   4  19     1566.57     1360.37    174.15 o
 -24   4  19        7.10       52.66     38.73 o
 -22   4  19      117.21       89.12     33.49 o
 -20   4  19       29.47       20.60     17.61 o
 -18   4  19     1755.47     1706.07    182.81 o
 -16   4  19      719.66      487.45     76.63 o
 -14   4  19     1671.29     1621.49    163.28 o
 -12   4  19      477.13      373.13     62.12 o
 -10   4  19      135.52      152.96     27.19 o
  -8   4  19      274.63      230.25     39.50 o
  -6   4  19       92.80       33.32     16.16 o
  -4   4  19      138.17      151.75     23.91 o
  -2   4  19      549.84      502.24     64.78 o
   0   4  19     2988.86     2917.43    320.93 o
   2   4  19     5828.85     5408.23    393.59 o
   4   4  19     2060.39     1943.51    239.75 o
   6   4  19     1992.51     2103.04    120.07 o
 -21   5  19    19999.54    21620.68   1490.63 o
 -19   5  19    12703.53    13727.77    629.94 o
 -17   5  19    10059.92    11442.76    590.09 o
 -15   5  19     3530.17     3022.26    332.91 o
 -13   5  19     5316.76     5090.25    366.72 o
 -11   5  19      358.54      299.85     51.45 o
  -9   5  19     2643.45     1983.64    391.35 o
  -7   5  19     1110.66      950.26     72.89 o
  -5   5  19     2082.40     1705.03    147.44 o
  -3   5  19     3339.66     2835.21    281.11 o
  -1   5  19     9307.53     8772.60    330.74 o
   1   5  19     8767.02     8238.55    315.46 o
   3   5  19     6109.12     5201.42    456.68 o
 -16   6  19     1186.79      970.46    124.66 o
 -14   6  19      833.78      985.89    126.69 o
 -12   6  19       20.71      155.26     51.59 o
 -10   6  19      275.15      249.62     44.65 o
  -8   6  19      218.45      192.45     32.01 o
  -6   6  19       76.86       75.17     20.20 o
  -4   6  19       98.42       74.10     36.88 o
  -2   6  19      353.93      308.04     57.52 o
 -28   0  20      155.12      281.87     84.34 o
 -26   0  20      415.46      413.36     57.30 o
 -24   0  20      571.15      675.03    115.48 o
 -22   0  20     9932.33    10819.98    639.71 o
 -20   0  20     3018.68     2882.12    323.28 o
 -18   0  20    14111.64    13815.88    468.41 o
 -16   0  20    25761.51    25709.39   1058.90 o
 -14   0  20    18939.89    20710.89    675.96 o
 -12   0  20    79855.41    86382.12   2769.68 o
 -10   0  20    40385.30    41158.14    742.00 o
  -8   0  20     2302.69     2536.01    245.59 o
  -6   0  20    49028.66    46263.13   1354.45 o
  -4   0  20    55022.83    56516.98   2265.77 o
  -2   0  20    35191.50    33090.11    927.84 o
   0   0  20    26215.25    26660.44   2830.65 o
   2   0  20      436.94      507.97     67.73 o
   4   0  20     2625.94     3902.47    508.65 o
   6   0  20      637.58      572.10    106.74 o
   8   0  20     2252.46     2706.23    868.01 o
 -29   1  20      533.13      294.79    111.30 o
 -27   1  20        0.05      -53.90     35.93 o
 -25   1  20      220.24       39.44     28.49 o
 -23   1  20      589.13      356.57     97.98 o
 -21   1  20      973.57      934.33     83.36 o
 -19   1  20     3983.83     3572.79    176.55 o
 -17   1  20     2392.10     2304.25    205.94 o
 -15   1  20      357.05      318.55     43.56 o
 -13   1  20      757.40      614.35     52.74 o
 -11   1  20     4336.12     4877.09    264.50 o
  -9   1  20     4126.59     4245.95    218.01 o
  -7   1  20    16054.97    16136.76    376.66 o
  -5   1  20     5034.05     5079.86    275.02 o
  -3   1  20     4121.73     4577.22    220.46 o
  -1   1  20      651.76      555.35     65.62 o
   1   1  20      505.85      371.47     46.43 o
   3   1  20     1736.41     1641.70    123.37 o
   5   1  20      171.92      247.22     42.02 o
   7   1  20       59.99      151.30     45.47 o
   9   1  20       12.05       62.89     39.51 o
 -28   2  20       52.77      136.78     51.09 o
 -26   2  20      121.94      114.33     99.34 o
 -24   2  20     1618.32     1346.10    143.05 o
 -22   2  20     2481.58     2559.61    260.11 o
 -20   2  20     1893.94     1974.83    231.17 o
 -18   2  20     2566.63     2752.67    274.54 o
 -16   2  20     6948.79     7302.92    239.18 o
 -12   2  20    22388.20    21767.73    650.13 o
 -10   2  20    33738.91    33842.76    441.01 o
  -8   2  20    70742.01    74652.64   1031.76 o
  -6   2  20    35268.47    34197.30    978.94 o
  -4   2  20    41163.18    41946.85    743.69 o
  -2   2  20    29509.67    29660.44    555.12 o
   0   2  20    12286.96    11599.10    358.60 o
   2   2  20     6666.43     7046.06    391.57 o
   4   2  20     2979.47     2831.03    390.43 o
   6   2  20      682.29      379.37    116.81 o
   8   2  20      277.04      247.18    107.88 o
 -27   3  20      272.74      195.52     55.56 o
 -25   3  20      120.44      159.69     39.80 o
 -23   3  20     1920.63     1311.16    127.32 o
 -21   3  20     1471.52     1309.65    110.02 o
 -19   3  20     3208.40     2830.89    283.50 o
 -17   3  20     7756.72     7214.48   1265.93 o
 -15   3  20     4643.84     5173.90    340.15 o
 -13   3  20     6254.12     6583.35    331.51 o
 -11   3  20     4449.77     5448.66    290.96 o
  -9   3  20     7307.31     7730.32    312.27 o
  -7   3  20     1443.40     1780.64    149.39 o
  -5   3  20      338.05      350.59     53.73 o
  -3   3  20     1833.12     1858.73    155.33 o
  -1   3  20       46.15       29.64     15.11 o
   1   3  20     1614.78     1199.29    208.47 o
   3   3  20      887.22      758.29     62.57 o
   5   3  20      245.72      198.07     35.28 o
   7   3  20       14.93      116.22     40.27 o
 -24   4  20       66.47      206.77     49.73 o
 -22   4  20     2086.09     1976.10    174.78 o
 -20   4  20     1737.38     1679.83    227.54 o
 -18   4  20    10168.48    10561.14    838.38 o
 -16   4  20    14977.94    15073.03    590.91 o
 -14   4  20    11440.24    12709.69    620.82 o
 -12   4  20    23771.75    23378.22    593.76 o
 -10   4  20    16835.08    18605.59    593.30 o
  -8   4  20    16901.03    18049.85    742.02 o
  -6   4  20    19335.45    20719.48    649.95 o
  -4   4  20    11349.35    12696.40    591.82 o
  -2   4  20    10581.83    10508.29    507.62 o
   0   4  20     8654.37     8848.35    391.67 o
   2   4  20     2171.15     2137.47    186.67 o
   4   4  20       58.15       58.12     42.00 o
 -21   5  20     2219.84     2080.88    172.67 o
 -19   5  20     7178.57     7172.33    650.35 o
 -17   5  20    10371.65    10532.17    893.28 o
 -15   5  20    12031.38    13155.44    721.20 o
 -13   5  20    12126.09    12109.09    513.65 o
 -11   5  20     7718.60     7275.49    630.95 o
  -9   5  20    10114.57    11858.14    569.06 o
  -7   5  20    10664.25    12072.23    593.38 o
  -5   5  20     5458.40     5511.26    303.85 o
  -3   5  20     4094.62     4195.76    273.45 o
  -1   5  20     2727.70     2733.22    193.07 o
   1   5  20      394.28      335.85     59.99 o
 -14   6  20     5653.71     5499.34    410.19 o
 -12   6  20     9170.14     9612.90    724.99 o
 -10   6  20     7970.69     8683.51    787.77 o
  -8   6  20     3529.91     4010.57    306.02 o
 -29   1  21    29876.11    31658.44   1127.02 o
 -27   1  21    18871.19    20292.81    887.45 o
 -25   1  21    25999.10    27163.14   1938.50 o
 -23   1  21    23946.20    24960.74    709.60 o
 -21   1  21    18531.29    21123.57    598.45 o
 -19   1  21    20507.20    20415.18    424.31 o
 -17   1  21     3205.12     2964.91    237.27 o
 -15   1  21     1673.89     1743.28     99.10 o
 -13   1  21     3884.01     3935.86    211.92 o
 -11   1  21     1911.38     1769.88    207.86 o
  -9   1  21     1193.71     1090.99    127.26 o
  -7   1  21     2155.03     2375.56    167.11 o
  -5   1  21     4018.67     4136.95    223.71 o
  -3   1  21      416.27      299.81     32.30 o
  -1   1  21       74.59      129.82     27.85 o
   1   1  21      288.41      260.39     46.28 o
   3   1  21       49.31      107.82     23.66 o
   5   1  21     1473.42     1240.55    211.80 o
   7   1  21     2234.29     2259.41    347.58 o
 -28   2  21      118.44      228.01     76.92 o
 -26   2  21     2389.80     2089.73    359.55 o
 -24   2  21     2072.68     1688.56    215.16 o
 -22   2  21     2994.25     3133.42    316.08 o
 -20   2  21     1060.79      775.64    120.41 o
 -18   2  21     1170.29      899.63    115.80 o
 -16   2  21     4626.61     4791.81    286.71 o
 -14   2  21      344.79      277.06     44.08 o
 -12   2  21       61.57        7.96     30.39 o
 -10   2  21     1662.43     1337.33     91.08 o
  -8   2  21      646.87      339.08    106.96 o
  -6   2  21      725.87      364.66    159.02 o
  -4   2  21       86.38       19.95     96.29 o
  -2   2  21     4417.72     5071.04    349.80 o
   0   2  21     6931.76     6857.63    361.45 o
   2   2  21     2830.81     2620.69    183.51 o
   4   2  21     3292.09     3675.04    215.81 o
   6   2  21     2130.19     2034.49    195.35 o
 -25   3  21    13639.12    14825.87   2380.11 o
 -23   3  21    13654.57    14841.86    546.06 o
 -21   3  21    17471.87    17351.25   1386.16 o
 -19   3  21    14633.25    15429.07    569.59 o
 -17   3  21     1759.93     1346.80    160.88 o
 -15   3  21     6256.87     5890.00    534.54 o
 -13   3  21       52.40       85.19     28.82 o
 -11   3  21      211.92      191.35     35.56 o
  -9   3  21        7.25       43.83     42.86 o
  -7   3  21     1072.07     1062.69    110.40 o
  -5   3  21     2702.10     2894.90    232.63 o
  -3   3  21      126.03      141.13     28.76 o
  -1   3  21        4.72       34.61     15.76 o
   1   3  21      290.67      195.40     49.66 o
   3   3  21        1.56      140.70     54.95 o
   5   3  21       12.26       83.63     24.02 o
 -24   4  21     4648.53     4605.04    413.80 o
 -22   4  21     1549.78     1698.57    189.43 o
 -20   4  21     1995.53     1768.03    228.68 o
 -18   4  21     4258.47     2989.79    339.52 o
 -16   4  21     2884.78     2512.17    296.11 o
 -14   4  21     3167.17     2960.15    243.53 o
 -12   4  21      879.52      677.27     57.01 o
 -10   4  21      409.83      346.29     66.49 o
  -8   4  21      111.13       20.00     63.99 o
  -6   4  21     1966.58     1701.53    224.19 o
  -4   4  21     5456.56     5555.99    323.38 o
  -2   4  21     4787.77     5278.04    303.50 o
   0   4  21     6373.03     6826.20    345.43 o
   2   4  21     6735.59     7200.96    366.68 o
 -19   5  21     6511.61     6304.30    584.06 o
 -17   5  21     4164.79     4377.07    358.28 o
 -15   5  21     2367.14     2670.81    239.44 o
 -13   5  21      818.78      838.19    117.96 o
 -11   5  21     1107.42      978.61     91.67 o
  -9   5  21     2865.10     2890.04    180.27 o
  -7   5  21       21.34       38.60     23.43 o
  -5   5  21      338.57      289.68     55.56 o
  -3   5  21        1.34      111.05     37.31 o
 -28   0  22      168.11      159.99     84.72 o
 -26   0  22        1.56      145.49     58.12 o
 -24   0  22     5524.39     5599.75    463.07 o
 -22   0  22    19250.10    18825.07    925.75 o
 -20   0  22    13057.97    14979.32    872.58 o
 -18   0  22    23564.23    25400.00   1125.38 o
 -16   0  22    69556.23    81967.03   2837.41 o
 -14   0  22    76388.49    75524.97   8415.76 o
 -12   0  22    80406.90    76038.37   4547.68 o
 -10   0  22    63988.98    67091.30   4529.64 o
  -8   0  22    59534.35    63102.00   3689.73 o
  -6   0  22    62966.63    64536.66   1586.31 o
  -4   0  22    46898.47    47016.78   2328.83 o
  -2   0  22    45658.00    46513.18   2192.65 o
   0   0  22     7630.34     8327.00    692.74 o
   2   0  22     2268.45     2311.37    308.84 o
   4   0  22     1728.75     1776.80    299.15 o
   6   0  22      524.29      426.60    110.16 o
 -27   1  22      138.28      113.09     33.28 o
 -25   1  22      484.80      264.05     59.15 o
 -23   1  22     1697.85     1533.10    146.52 o
 -21   1  22       54.94       30.01     18.44 o
 -19   1  22     1357.15      958.89    119.05 o
 -17   1  22      392.75      313.45     39.32 o
 -15   1  22     1085.22      910.90     85.09 o
 -13   1  22        0.05       32.50     24.29 o
 -11   1  22     1568.45     1568.16    124.02 o
  -9   1  22     1451.34     1382.50     98.43 o
  -7   1  22      812.01     1033.73     86.71 o
  -5   1  22     1088.79     1046.52     90.53 o
  -3   1  22     1875.10     2000.34    207.09 o
  -1   1  22       62.32      193.23     44.69 o
   1   1  22      610.78      616.31     57.74 o
   3   1  22       79.12      203.64     61.42 o
   5   1  22       13.46      177.78     47.36 o
 -26   2  22     1491.47     1257.67    153.37 o
 -24   2  22     3488.17     3327.88    260.13 o
 -22   2  22     9431.56     9497.11    509.42 o
 -20   2  22    20703.45    22904.59    805.95 o
 -18   2  22    26234.32    28224.97    966.77 o
 -16   2  22    48087.32    47283.32   1942.57 o
 -14   2  22    54210.44    56870.63   1357.57 o
 -12   2  22    66220.98    62803.00   2276.21 o
 -10   2  22    51900.39    53923.38   1045.65 o
  -8   2  22    25460.50    26060.24    645.43 o
  -6   2  22    51620.39    49639.76   2627.41 o
  -4   2  22    30651.25    30728.67    752.95 o
  -2   2  22    15287.86    15387.81    582.87 o
   0   2  22    10928.96    11398.40    463.70 o
   2   2  22      673.28      638.09    110.15 o
   4   2  22     1527.61     1500.70    153.47 o
 -25   3  22      238.14      168.66     60.02 o
 -23   3  22      205.20      180.03     63.44 o
 -21   3  22      688.66      756.71    129.16 o
 -19   3  22     4731.29     4574.84    490.42 o
 -17   3  22      998.06     1091.76    166.76 o
 -15   3  22       35.15       95.76     53.00 o
 -13   3  22       42.64      199.63     36.56 o
 -11   3  22       33.47      108.58     30.76 o
  -9   3  22      885.96      891.39     90.71 o
  -7   3  22        0.95      103.69     27.74 o
  -5   3  22       81.64      220.05     62.52 o
  -3   3  22      777.09      677.47     62.46 o
  -1   3  22      753.34      862.32    101.27 o
   1   3  22      424.40      407.29     63.93 o
   3   3  22     1968.68     1666.03    118.78 o
 -22   4  22     6426.48     6443.08    619.20 o
 -20   4  22     7575.14     7187.37    486.43 o
 -18   4  22    15292.99     8085.27    532.97 o
 -16   4  22    22404.37    13564.94    777.60 o
 -14   4  22    22852.13    20301.70   1179.13 o
 -12   4  22    29726.82    31876.32   1640.29 o
 -10   4  22    33883.52    39716.58   1618.98 o
  -8   4  22    41628.34    44123.27   4554.98 o
  -6   4  22    31714.20    32861.74   1177.49 o
  -4   4  22    16026.18    15744.05    598.21 o
  -2   4  22    11422.35    11652.25    759.19 o
   0   4  22     4095.77     3684.09    266.47 o
 -17   5  22     1018.78      926.79    115.67 o
 -15   5  22     2546.15     2743.77    360.12 o
 -13   5  22      139.15      141.15     35.60 o
 -11   5  22       61.89      105.24     42.44 o
  -9   5  22      217.68      180.03     47.51 o
  -7   5  22     3301.05     4007.16    346.38 o
  -5   5  22     2007.02     2051.55    117.04 o
 -27   1  23      130.05      102.84     35.51 o
 -25   1  23       50.64       42.52     79.20 o
 -23   1  23      365.00      223.33     69.90 o
 -21   1  23      970.61      995.72     94.42 o
 -19   1  23     1009.56     1167.67    108.47 o
 -17   1  23     3106.22     3319.17    191.55 o
 -15   1  23     1183.66     1126.82     98.38 o
 -13   1  23      345.77      285.96     37.84 o
 -11   1  23      408.46      316.89     52.48 o
  -9   1  23     1212.07      936.34    113.67 o
  -7   1  23     3476.88     3706.69    209.96 o
  -5   1  23     7223.66     7239.02    378.94 o
  -3   1  23    18783.81    17996.90    497.72 o
  -1   1  23    21269.88    21739.76    578.61 o
   1   1  23    24688.45    24687.51    756.32 o
   3   1  23    22796.29    21323.78    611.24 o
 -26   2  23     1970.51     1789.59    199.81 o
 -24   2  23     2434.06     2681.80    365.28 o
 -22   2  23     3635.54     3346.32    644.32 o
 -20   2  23      498.48      205.89     53.57 o
 -18   2  23     3509.02     2819.49    274.87 o
 -16   2  23     2975.95     2738.00    200.19 o
 -14   2  23      286.69      101.92     56.47 o
 -12   2  23      129.88       23.46     29.44 o
 -10   2  23       11.59       -6.89     20.05 o
  -8   2  23      230.37       77.05     57.37 o
  -6   2  23      713.97      449.93    103.19 o
  -4   2  23      528.45      354.48     61.87 o
  -2   2  23     2443.73     2112.60    170.71 o
   0   2  23     2931.49     2782.59    259.24 o
   2   2  23      720.45      816.35    127.09 o
 -23   3  23       76.39      103.26     40.99 o
 -21   3  23      551.08      539.04    101.81 o
 -19   3  23       34.80       33.43     31.15 o
 -17   3  23     1748.17     1729.95    637.05 o
 -15   3  23       97.07       48.82     37.11 o
 -13   3  23      845.62      880.56    108.07 o
 -11   3  23      676.10      702.30     64.57 o
  -9   3  23     2688.44     2907.86    238.08 o
  -7   3  23     1920.17     2419.43    195.65 o
  -5   3  23     3861.24     4132.27    272.09 o
  -3   3  23    12966.49    12714.49    507.22 o
  -1   3  23    18618.57    18921.68    745.31 o
 -20   4  23     5468.19     6016.09    640.47 o
 -18   4  23     2364.66     2181.63    249.58 o
 -16   4  23      678.46      591.47    111.69 o
 -14   4  23     1025.07      500.22     73.33 o
 -12   4  23      601.18      304.24     55.45 o
 -10   4  23     3608.95     3066.29    210.21 o
  -8   4  23      439.38      153.06     91.95 o
  -6   4  23      206.91      134.47     35.81 o
  -4   4  23     5735.28     6355.45    375.64 o
 -26   0  24     1374.19     1178.75    211.21 o
 -22   0  24    10715.37    11715.38    768.87 o
 -20   0  24     6367.46     7219.93    432.37 o
 -18   0  24    14486.34    13051.05    996.79 o
 -16   0  24    44301.97    46933.96   2336.95 o
 -14   0  24    22913.47    22724.28   1138.11 o
 -12   0  24    20660.87    23609.69   1529.76 o
 -10   0  24    11690.39    11702.00    533.47 o
  -8   0  24     4720.51     5039.02    346.63 o
  -6   0  24    10179.10    10959.04    780.27 o
  -4   0  24     5856.94     5767.77    378.69 o
  -2   0  24      406.64      299.25     67.14 o
   0   0  24      333.47      392.70     84.15 o
   2   0  24      234.61      283.01     64.39 o
 -25   1  24       20.96       54.92     23.71 o
 -23   1  24        3.88       32.24     35.11 o
 -21   1  24      319.51      227.64     46.98 o
 -19   1  24      261.02      107.34     40.08 o
 -17   1  24       24.03       22.76     18.24 o
 -15   1  24     4694.14     5192.71    321.86 o
 -13   1  24        1.14       49.66     17.29 o
 -11   1  24     2278.97     2492.26    179.86 o
  -9   1  24     2727.63     2967.97    267.35 o
  -7   1  24       23.83      129.46     58.36 o
  -5   1  24     1288.47     1251.49     96.22 o
  -3   1  24      449.86      660.29     95.52 o
  -1   1  24       91.16      196.35     39.69 o
   1   1  24      176.83      261.23     61.10 o
 -24   2  24     6815.38     7383.14    514.08 o
 -22   2  24     8996.44     9862.21    597.88 o
 -20   2  24     9129.72     9992.61    771.53 o
 -18   2  24    13933.32    16050.15    979.32 o
 -16   2  24    19415.48    20286.11    762.34 o
 -14   2  24    19202.61    22254.94    754.77 o
 -12   2  24    19575.64    19683.12    641.48 o
 -10   2  24     8384.96     9253.94    459.14 o
  -8   2  24    11982.47    14229.27    936.61 o
  -6   2  24    11394.28    12498.70    726.94 o
  -4   2  24     5906.35     6002.09    290.53 o
  -2   2  24     4616.49     4930.22    324.22 o
   0   2  24        4.15       29.55     28.13 o
 -21   3  24      207.03      172.85     66.86 o
 -19   3  24     1291.30     1244.10    210.07 o
 -17   3  24     1861.31     1951.96    207.70 o
 -15   3  24      818.97      741.14    127.95 o
 -13   3  24     4039.70     3976.38    260.82 o
 -11   3  24     4025.44     4211.96    275.78 o
  -9   3  24     5893.53     6229.64    317.85 o
  -7   3  24     6601.57     7656.44    384.49 o
  -5   3  24     2640.63     2740.21    155.59 o
  -3   3  24     5134.76     4918.13    326.22 o
 -18   4  24     8564.34     7848.23    700.87 o
 -16   4  24     7030.54     7906.61    497.74 o
 -14   4  24     7809.48     8089.22    565.25 o
 -12   4  24    13637.93    13713.39    508.92 o
 -10   4  24     6829.79     7318.60    387.61 o
  -8   4  24     4571.12     5184.63    391.39 o
 -23   1  25    13708.19    14567.73    498.38 o
 -21   1  25    15630.82    16690.21    624.34 o
 -19   1  25     9779.80     9347.92    574.38 o
 -17   1  25    10227.39    10510.19    346.53 o
 -15   1  25     4236.69     4382.13    252.00 o
 -13   1  25      190.80      217.53     25.57 o
 -11   1  25       36.88       66.88     24.33 o
  -9   1  25     8698.55     8527.15    485.99 o
  -7   1  25    12754.58    13993.71    447.19 o
  -5   1  25    20547.02    21466.33   1098.69 o
  -3   1  25    29246.03    29390.11    838.23 o
  -1   1  25    26076.91    26101.80    765.25 o
 -22   2  25      112.33      134.18     39.75 o
 -20   2  25      309.84      236.66     78.63 o
 -18   2  25      564.42      450.20    144.93 o
 -16   2  25        0.17       17.48     28.09 o
 -14   2  25      371.64      131.59     93.36 o
 -12   2  25     1206.99      895.76     91.02 o
 -10   2  25      469.36      373.28     68.32 o
  -8   2  25      118.04       49.61     56.28 o
  -6   2  25       34.54      131.64     38.24 o
  -4   2  25      254.61      273.34     90.03 o
 -19   3  25    11888.62    13553.95    882.83 o
 -17   3  25     6259.73     5907.19    712.27 o
 -15   3  25      596.53      409.90     86.58 o
 -13   3  25     3226.88     3546.90    221.48 o
 -11   3  25     3118.53     3525.76    230.13 o
  -9   3  25      663.95      514.73    135.29 o
  -7   3  25     2624.23     2671.97    161.88 o
 -22   0  26      476.12      530.31    126.50 o
 -20   0  26     1271.51     1276.15    146.21 o
 -18   0  26       84.37      129.37     86.04 o
 -16   0  26       75.05      204.19     46.06 o
 -14   0  26     3104.50     2612.97    351.30 o
 -12   0  26     3606.55     3190.56    682.83 o
 -10   0  26     6664.50     7097.54    397.49 o
  -8   0  26     9956.41    10279.52    592.80 o
  -6   0  26      419.66      270.19     60.89 o
  -4   0  26      253.12      308.77    103.71 o
 -21   1  26      992.65      812.43     87.78 o
 -19   1  26      444.40      345.05     63.26 o
 -17   1  26      216.06      244.53     50.06 o
 -15   1  26       24.59       62.21     18.06 o
 -13   1  26      125.54      151.27     46.93 o
 -11   1  26     4738.97     4614.89    253.51 o
  -9   1  26     3458.57     3255.06    186.99 o
  -7   1  26      818.30      633.28     89.36 o
  -5   1  26      144.76      264.20     47.59 o
 -20   2  26      186.43      293.65    105.60 o
 -18   2  26      439.72      324.65    114.35 o
 -16   2  26      301.28      220.61     82.04 o
 -14   2  26      496.72      525.53     75.36 o
 -12   2  26     2603.12     2766.93    171.23 o
 -10   2  26     3407.59     3624.64    230.93 o
  -8   2  26     2769.87     3236.05    225.04 o
  -6   2  26     5508.83     5870.68    324.04 o
 -17   1  27     5245.25     5291.34    347.48 o
 -15   1  27      686.73      505.73    137.05 o
 -13   1  27        4.23       42.20     25.66 o
 -11   1  27      473.90      346.51     48.59 o
  -9   1  27     2532.66     2515.71    183.53 o
 
